# Supplementary material for: Telomere length promotes colorectal cancer through dual parallel pathways involving growth signaling and protein metabolism
Source: Trop Med Health. 2025 Dec 24;53:192. doi: 10.1186/s41182-025-00854-x (PMC12729187; doi:10.1186/s41182-025-00854-x)
Supplement: Supplementary file 2 — Additional file 2. [file 41182_2025_854_MOESM2_ESM.xlsx]

## Sheet: Supplementary Table 1
Supplementary Table 1. Basic information of GWAS datas.
Consortia	ID	Traits	Abbreviation	Ancestry	Samplesize
IEU Open GWAS	ieu-b-4879	Telomere length	TL	European	472174
FinnGen_R12	finngen_R12_C3_COLORECTAL_EXALLC	Colorectal cancer	CRC(Discovery)	European	390539
GWAS Catalog	GCST012879	Colorectal cancer	CRC(Replication)	European	32072
UK Biobank	PMID: 33462484	Alanine aminotransferase	ALT	European	318818
UK Biobank	PMID: 33462484	Albumin	ALB	European	291516
UK Biobank	PMID: 33462484	Alkaline phosphatase	ALP	European	318953
UK Biobank	PMID: 33462484	Apolipoprotein A	APOA	European	290198
UK Biobank	PMID: 33462484	Apolipoprotein B	APOB	European	317412
UK Biobank	PMID: 33462484	Aspartate aminotransferase	AST	European	317763
UK Biobank	PMID: 33462484	AST/ALT ratio	AST/ALT	European	317687
UK Biobank	PMID: 33462484	Calcium	CA	European	291843
UK Biobank	PMID: 33462484	Cholesterol	CHOL	European	318927
UK Biobank	PMID: 33462484	C-reactive protein	CRP	European	318271
UK Biobank	PMID: 33462484	Creatinine	CRE	European	318800
UK Biobank	PMID: 33462484	Creatinine in urine	UCR	European	310240
UK Biobank	PMID: 33462484	Cystatin C	CYS	European	318819
UK Biobank	PMID: 33462484	Direct bilirubin	BILD	European	271418
UK Biobank	PMID: 33462484	estimated Glomerular Filtration Rate	EGFR	European	318800
UK Biobank	PMID: 33462484	Gamma glutamyltransferase	GGT	European	318779
UK Biobank	PMID: 33462484	Glucose	GLU	European	291605
UK Biobank	PMID: 33462484	Hemoglobin A1c	HbA1c	European	304659
UK Biobank	PMID: 33462484	HDL cholesterol	HDL	European	291830
UK Biobank	PMID: 33462484	Insulin-like Growth Factor 1	IGF-1	European	317114
UK Biobank	PMID: 33462484	LDL cholesterol	LDLD	European	318340
UK Biobank	PMID: 33462484	Lipoprotein A	LPA	European	253570
UK Biobank	PMID: 33462484	Microalbumin in urine	URMA	European	95811
UK Biobank	PMID: 33462484	Non-albumin protein	NAP	European	291516
UK Biobank	PMID: 33462484	Phosphate	PHOS	European	291391
UK Biobank	PMID: 33462484	Potassium in urine	URK	European	309559
UK Biobank	PMID: 33462484	Sodium in urine	URNA	European	309585
UK Biobank	PMID: 33462484	Total bilirubin	TBIL	European	317605
UK Biobank	PMID: 33462484	Total protein	TP	European	291516
UK Biobank	PMID: 33462484	Triglycerides	TRIG	European	318674
UK Biobank	PMID: 33462484	Urate	UA	European	318526
UK Biobank	PMID: 33462484	Urea	BUN	European	318724
UK Biobank	PMID: 33462484	Vitamin D	VITD	European	304818
UK Biobank	ukb-b-19805	Rectal polyp	RP	European	463010
UK Biobank	ukb-b-1968	Polyp of colon	PC	European	463010
IIBDGC	ieu-a-30	Crohn's disease	CD	European	20883
IIBDGC	ieu-a-32	Ulcerative colitis	UC	European	27432
UK Biobank	ukb-r2-1349	Processed meat intake	PM	European
Within family GWAS consortium	ieu-b-4815	Body mass index	BMI	European

## Sheet: Supplementary Table 2
Supplementary Table 2. All SNPs extracted for analysis（Discovery &Replication）.
SNP	effect_allele.exposure	other_allele.exposure	effect_allele.outcome	other_allele.outcome	beta.exposure	beta.outcome	eaf.exposure	eaf.outcome	id.outcome	chr.outcome	pos.outcome	pval.outcome	samplesize.outcome	se.outcome	outcome	chr.exposure	pos.exposure	se.exposure	pval.exposure	samplesize.exposure	id.exposure	exposure	rsq.exposure	effective_n.exposure	rsq.outcome	effective_n.outcome	steiger_dir	steiger_pval	R2	F
rs1003322	A	C	A	C	0.0141734	0.0418497	0.213742	0.144937	finngen_R12_C3_COLORECTAL_EXALLC	22	50633861	0.0309471	390539	0.019395	Colorectal cancer, excluding all cancers (controls excluding all cancers) || id:finngen_R12_C3_COLORECTAL_EXALLC	22	51072289	0.00247546	1e-08	472174	ieu-b-4879	telomere length || id:ieu-b-4879	6.94234002058768e-05	472174	1.19216884158272e-05	390539	TRUE	0.02407646255594	6.75200926573797e-05	31.8832499502112
rs10112752	A	G	A	G	-0.0287522	-0.0137484	0.430369	0.451639	finngen_R12_C3_COLORECTAL_EXALLC	8	73046483	0.314955	390539	0.0136816	Colorectal cancer, excluding all cancers (controls excluding all cancers) || id:finngen_R12_C3_COLORECTAL_EXALLC	8	73958718	0.00202518	9.49948e-46	472174	ieu-b-4879	telomere length || id:ieu-b-4879	0.00042670655684917	472174	2.58563508026136e-06	390539	TRUE	1.27219537889805e-18	0.000405328138554945	191.462202856053
rs1023767	A	G	A	G	-0.0183732	-0.0127348	0.237595	0.372853	finngen_R12_C3_COLORECTAL_EXALLC	8	94518741	0.365071	390539	0.01406	Colorectal cancer, excluding all cancers (controls excluding all cancers) || id:finngen_R12_C3_COLORECTAL_EXALLC	8	95530969	0.00234772	5.00035e-15	472174	ieu-b-4879	telomere length || id:ieu-b-4879	0.00012969416784267	472174	2.10063461686508e-06	390539	TRUE	4.32173909442447e-06	0.000122298923298535	57.7531903647146
rs10768683	G	C	G	C	0.0469922	0.00438627	0.841033	0.79345	finngen_R12_C3_COLORECTAL_EXALLC	11	5226561	0.795316	390539	0.0169084	Colorectal cancer, excluding all cancers (controls excluding all cancers) || id:finngen_R12_C3_COLORECTAL_EXALLC	11	5247791	0.00277015	1.50003e-64	472174	ieu-b-4879	telomere length || id:ieu-b-4879	0.000609088148066715	472174	1.7231513937228e-07	390539	TRUE	3.23511104327633e-29	0.000590475069411782	278.970519611231
rs10773176	G	A	G	A	-0.0172009	0.00356853	0.741214	0.808832	finngen_R12_C3_COLORECTAL_EXALLC	12	122460166	0.836756	390539	0.0173192	Colorectal cancer, excluding all cancers (controls excluding all cancers) || id:finngen_R12_C3_COLORECTAL_EXALLC	12	122944713	0.00228534	5.19996e-14	472174	ieu-b-4879	telomere length || id:ieu-b-4879	0.000119963289965123	472174	1.08707827465584e-07	390539	TRUE	9.0370825202183e-07	0.000113505453760245	53.6001810257511
rs10774624	A	G	A	G	0.0149944	0.0533659	0.53276	0.598688	finngen_R12_C3_COLORECTAL_EXALLC	12	111395984	0.000133629	390539	0.0139713	Colorectal cancer, excluding all cancers (controls excluding all cancers) || id:finngen_R12_C3_COLORECTAL_EXALLC	12	111833788	0.00205494	2.90001e-13	472174	ieu-b-4879	telomere length || id:ieu-b-4879	0.00011274847957875	472174	3.73573128643765e-05	390539	TRUE	0.0372052218315621	0.000111933428293801	52.8577472532027
rs10805346	C	T	C	T	0.0117072	0.0191371	0.439339	0.454891	finngen_R12_C3_COLORECTAL_EXALLC	4	9918723	0.16252	390539	0.0137022	Colorectal cancer, excluding all cancers (controls excluding all cancers) || id:finngen_R12_C3_COLORECTAL_EXALLC	4	9920347	0.00202147	7.00003e-09	472174	ieu-b-4879	telomere length || id:ieu-b-4879	7.10297679414394e-05	472174	4.99467567570237e-06	390539	TRUE	0.00419260229541116	6.75205817577593e-05	31.883480920905
rs10840270	G	C	G	C	0.014383	0.0176436	0.655684	0.664087	finngen_R12_C3_COLORECTAL_EXALLC	11	9608006	0.221598	390539	0.0144348	Colorectal cancer, excluding all cancers (controls excluding all cancers) || id:finngen_R12_C3_COLORECTAL_EXALLC	11	9629553	0.00212494	1.29987e-11	472174	ieu-b-4879	telomere length || id:ieu-b-4879	9.70204423061661e-05	472174	3.82550714540472e-06	390539	TRUE	0.000262493862791502	9.34072846003727e-05	44.1084244324814
rs10845387	A	G	A	G	-0.0141214	0.0149416	0.352666	0.346466	finngen_R12_C3_COLORECTAL_EXALLC	12	11604809	0.30634	390539	0.0146067	Colorectal cancer, excluding all cancers (controls excluding all cancers) || id:finngen_R12_C3_COLORECTAL_EXALLC	12	11757743	0.00209396	1.50003e-11	472174	ieu-b-4879	telomere length || id:ieu-b-4879	9.6311176535396e-05	472174	2.67933269053717e-06	390539	TRUE	0.000156471212673777	9.10494896154984e-05	42.9949342775511
rs10905255	T	G	T	G	-0.0182493	-0.0303727	0.57919	0.560608	finngen_R12_C3_COLORECTAL_EXALLC	10	5828304	0.0271969	390539	0.0137516	Colorectal cancer, excluding all cancers (controls excluding all cancers) || id:finngen_R12_C3_COLORECTAL_EXALLC	10	5870267	0.00203099	2.60016e-19	472174	ieu-b-4879	telomere length || id:ieu-b-4879	0.000170963093160695	472174	1.24908711339885e-05	390539	TRUE	1.02698642507715e-05	0.000162341488445209	76.6655512818586
rs11085072	T	C	T	C	-0.0131806	-0.0198101	0.236909	0.161887	finngen_R12_C3_COLORECTAL_EXALLC	19	4368145	0.282496	390539	0.0184327	Colorectal cancer, excluding all cancers (controls excluding all cancers) || id:finngen_R12_C3_COLORECTAL_EXALLC	19	4368142	0.00236713	2.59998e-08	472174	ieu-b-4879	telomere length || id:ieu-b-4879	6.5659473453583e-05	472174	2.95754904849693e-06	390539	TRUE	0.0031649211995171	6.2814259958295e-05	29.661
rs11117354	C	T	C	T	0.0232506	-0.0131005	0.696513	0.578213	finngen_R12_C3_COLORECTAL_EXALLC	16	88058486	0.342317	390539	0.0137958	Colorectal cancer, excluding all cancers (controls excluding all cancers) || id:finngen_R12_C3_COLORECTAL_EXALLC	16	88092092	0.00219601	3.40017e-26	472174	ieu-b-4879	telomere length || id:ieu-b-4879	0.00023735390384265	472174	2.30897257693365e-06	390539	TRUE	1.35579414789326e-10	0.000228542852871969	107.936203974248
rs111527438	C	T	C	T	0.0125	0.0113045	0.351251	0.321439	finngen_R12_C3_COLORECTAL_EXALLC	17	30925685	0.438638	390539	0.0145959	Colorectal cancer, excluding all cancers (controls excluding all cancers) || id:finngen_R12_C3_COLORECTAL_EXALLC	17	29252703	0.00211016	3.09999e-09	472174	ieu-b-4879	telomere length || id:ieu-b-4879	7.4311623473167e-05	472174	1.53595363122803e-06	390539	TRUE	0.000643541770220471	7.12105421871875e-05	33.6260186526286
rs111950327	C	G	C	G	0.0238271	0.042568	0.063628	0.0535277	finngen_R12_C3_COLORECTAL_EXALLC	16	48250082	0.16097	390539	0.0303664	Colorectal cancer, excluding all cancers (controls excluding all cancers) || id:finngen_R12_C3_COLORECTAL_EXALLC	16	48283993	0.00409406	5.89997e-09	472174	ieu-b-4879	telomere length || id:ieu-b-4879	7.17302898810118e-05	472174	5.03170885357322e-06	390539	TRUE	0.00399394320696163	6.76501963990335e-05	31.9446895986497
rs112394943	C	T	C	T	-0.0198961	0.0305629	0.162741	0.237581	finngen_R12_C3_COLORECTAL_EXALLC	3	198116021	0.0609874	390539	0.0163125	Colorectal cancer, excluding all cancers (controls excluding all cancers) || id:finngen_R12_C3_COLORECTAL_EXALLC	3	197842892	0.00281641	1.59993e-12	472174	ieu-b-4879	telomere length || id:ieu-b-4879	0.000105681270555934	472174	8.98839153585633e-06	390539	TRUE	0.000760299543719736	0.000107875472445559	50.9412728894443
rs113525195	A	C	A	C	-0.0124075	0.00770533	0.290254	0.303532	finngen_R12_C3_COLORECTAL_EXALLC	14	23030112	0.603231	390539	0.0148248	Colorectal cancer, excluding all cancers (controls excluding all cancers) || id:finngen_R12_C3_COLORECTAL_EXALLC	14	23499321	0.00224132	3.09999e-08	472174	ieu-b-4879	telomere length || id:ieu-b-4879	6.48981652986091e-05	472174	6.91739083361033e-07	390539	TRUE	0.000837687227174346	6.3427812030344e-05	29.950736571681
rs11579626	C	A	C	A	0.0265113	-0.0119917	0.084882	0.122268	finngen_R12_C3_COLORECTAL_EXALLC	1	147270300	0.565145	390539	0.0208474	Colorectal cancer, excluding all cancers (controls excluding all cancers) || id:finngen_R12_C3_COLORECTAL_EXALLC	1	146741960	0.00357752	1.29987e-13	472174	ieu-b-4879	telomere length || id:ieu-b-4879	0.00011629128526526	472174	8.47217968038558e-07	390539	TRUE	5.10802696362344e-06	0.000109190472616696	51.5623139497999
rs11584821	T	C	T	C	-0.0306517	-0.00389513	0.176208	0.181082	finngen_R12_C3_COLORECTAL_EXALLC	1	113876867	0.82613	390539	0.0177319	Colorectal cancer, excluding all cancers (controls excluding all cancers) || id:finngen_R12_C3_COLORECTAL_EXALLC	1	114419489	0.00263623	2.99985e-31	472174	ieu-b-4879	telomere length || id:ieu-b-4879	0.000286231865015768	472174	1.23558073261426e-07	390539	TRUE	1.85861335422567e-14	0.000272761029061892	128.825259124459
rs116863223	A	G	A	G	-0.0817874	-0.00649357	0.011763	0.0159472	finngen_R12_C3_COLORECTAL_EXALLC	18	709396	0.9053	390539	0.0545821	Colorectal cancer, excluding all cancers (controls excluding all cancers) || id:finngen_R12_C3_COLORECTAL_EXALLC	18	709396	0.00937157	2.60016e-18	472174	ieu-b-4879	telomere length || id:ieu-b-4879	0.000161278999203952	472174	3.62413502599283e-08	390539	TRUE	7.30992409002517e-09	0.000155518481574632	73.4428942094469
rs11699829	A	G	A	G	0.0641957	0.00156645	0.034146	0.0157253	finngen_R12_C3_COLORECTAL_EXALLC	20	63525847	0.977287	390539	0.0550192	Colorectal cancer, excluding all cancers (controls excluding all cancers) || id:finngen_R12_C3_COLORECTAL_EXALLC	20	62157200	0.00602028	1.50003e-26	472174	ieu-b-4879	telomere length || id:ieu-b-4879	0.000240754102418713	472174	2.07559370480185e-09	390539	TRUE	8.48499965821526e-13	0.000271827375530838	128.384173892196
rs117034449	A	G	A	G	0.0374377	-0.094871	0.023304	0.015377	finngen_R12_C3_COLORECTAL_EXALLC	10	102095591	0.0798454	390539	0.054163	Colorectal cancer, excluding all cancers (controls excluding all cancers) || id:finngen_R12_C3_COLORECTAL_EXALLC	10	103855348	0.00667898	2.1e-08	472174	ieu-b-4879	telomere length || id:ieu-b-4879	6.6537871816042e-05	472174	7.85589982140467e-06	390539	TRUE	0.0133055534244128	6.38025734325977e-05	30.1277109283054
rs117407747	T	C	T	C	0.0450533	0.165445	0.027571	0.0104409	finngen_R12_C3_COLORECTAL_EXALLC	7	159324489	0.013462	390539	0.0669463	Colorectal cancer, excluding all cancers (controls excluding all cancers) || id:finngen_R12_C3_COLORECTAL_EXALLC	7	159117178	0.00611706	1.80011e-13	472174	ieu-b-4879	telomere length || id:ieu-b-4879	0.000114872907175656	472174	1.56381421740161e-05	390539	TRUE	0.00176562080487524	0.000108841277365811	51.3973977747967
rs117512405	A	G	A	G	-0.0790134	-0.0232383	0.017043	0.0554844	finngen_R12_C3_COLORECTAL_EXALLC	20	63942921	0.448267	390539	0.030645	Colorectal cancer, excluding all cancers (controls excluding all cancers) || id:finngen_R12_C3_COLORECTAL_EXALLC	20	62574274	0.00824611	9.49948e-22	472174	ieu-b-4879	telomere length || id:ieu-b-4879	0.000194409992563945	472174	1.47240278902487e-06	390539	TRUE	3.96423332103606e-09	0.000209176099192031	98.7877611462239
rs117630647	A	G	A	G	0.059565	0.0571681	0.021346	0.0163249	finngen_R12_C3_COLORECTAL_EXALLC	7	125139456	0.284521	390539	0.0534172	Colorectal cancer, excluding all cancers (controls excluding all cancers) || id:finngen_R12_C3_COLORECTAL_EXALLC	7	124779510	0.00720413	1.39991e-16	472174	ieu-b-4879	telomere length || id:ieu-b-4879	0.00014476251051514	472174	2.93279575044271e-06	390539	TRUE	1.83223274503798e-06	0.000148237461236258	70.0039557555243
rs11769630	A	T	A	T	-0.0256807	0.0197698	0.072227	0.101368	finngen_R12_C3_COLORECTAL_EXALLC	7	50218107	0.37544	390539	0.0223052	Colorectal cancer, excluding all cancers (controls excluding all cancers) || id:finngen_R12_C3_COLORECTAL_EXALLC	7	50257703	0.00389475	4.30031e-11	472174	ieu-b-4879	telomere length || id:ieu-b-4879	9.20691908446461e-05	472174	2.01154266683456e-06	390539	TRUE	0.000156470799966696	8.83863127611005e-05	41.7372310689934
rs11991877	A	T	A	T	-0.030138	-0.017906	0.889309	0.859671	finngen_R12_C3_COLORECTAL_EXALLC	8	55751965	0.359557	390539	0.0195435	Colorectal cancer, excluding all cancers (controls excluding all cancers) || id:finngen_R12_C3_COLORECTAL_EXALLC	8	56664524	0.00318686	3.19963e-21	472174	ieu-b-4879	telomere length || id:ieu-b-4879	0.000189374022968954	472174	2.14945993631659e-06	390539	TRUE	1.30962963347485e-08	0.000178823195461599	84.4504075392282
rs12369950	C	T	C	T	-0.0178308	0.0144434	0.140675	0.151422	finngen_R12_C3_COLORECTAL_EXALLC	12	24609175	0.452936	390539	0.0192442	Colorectal cancer, excluding all cancers (controls excluding all cancers) || id:finngen_R12_C3_COLORECTAL_EXALLC	12	24762109	0.00290205	8e-10	472174	ieu-b-4879	telomere length || id:ieu-b-4879	7.99460341788003e-05	472174	1.44236887471923e-06	390539	TRUE	0.000345388429276594	7.68680782766682e-05	36.2977443939083
rs12412214	A	G	A	G	-0.0245174	0.00229569	0.279765	0.391729	finngen_R12_C3_COLORECTAL_EXALLC	10	99516499	0.86884	390539	0.0139021	Colorectal cancer, excluding all cancers (controls excluding all cancers) || id:finngen_R12_C3_COLORECTAL_EXALLC	10	101276256	0.00222685	3.40017e-28	472174	ieu-b-4879	telomere length || id:ieu-b-4879	0.00025665822584005	472174	6.98237954812355e-08	390539	TRUE	3.21214515378598e-13	0.000242240315920726	114.406808390329
rs12451892	C	T	C	T	-0.0116145	0.0103819	0.380511	0.433922	finngen_R12_C3_COLORECTAL_EXALLC	17	2344688	0.451477	390539	0.0137883	Colorectal cancer, excluding all cancers (controls excluding all cancers) || id:finngen_R12_C3_COLORECTAL_EXALLC	17	2247982	0.00207578	2.19999e-08	472174	ieu-b-4879	telomere length || id:ieu-b-4879	6.62993645800021e-05	472174	1.45167506926847e-06	390539	TRUE	0.00133888695041194	6.35962997416866e-05	30.0303018577099
rs1291143	C	A	C	A	0.0493145	0.0111802	0.849026	0.775451	finngen_R12_C3_COLORECTAL_EXALLC	20	36897237	0.494915	390539	0.016381	Colorectal cancer, excluding all cancers (controls excluding all cancers) || id:finngen_R12_C3_COLORECTAL_EXALLC	20	35525640	0.0027991	1.80011e-69	472174	ieu-b-4879	telomere length || id:ieu-b-4879	0.000656941670176708	472174	1.19276701559854e-06	390539	TRUE	7.63167512264092e-30	0.000623451128895261	294.559810078854
rs12925933	C	A	C	A	-0.0146622	-0.00780543	0.66221	0.542526	finngen_R12_C3_COLORECTAL_EXALLC	16	90074947	0.569222	390539	0.013713	Colorectal cancer, excluding all cancers (controls excluding all cancers) || id:finngen_R12_C3_COLORECTAL_EXALLC	16	90141355	0.00213796	7.00003e-12	472174	ieu-b-4879	telomere length || id:ieu-b-4879	9.95991518509258e-05	472174	8.29595081303576e-07	390539	TRUE	2.75236728756953e-05	9.61769050127495e-05	45.4164096033924
rs12932179	G	A	G	A	-0.0136257	0.0267212	0.561399	0.616938	finngen_R12_C3_COLORECTAL_EXALLC	16	8978228	0.0556288	390539	0.0139614	Colorectal cancer, excluding all cancers (controls excluding all cancers) || id:finngen_R12_C3_COLORECTAL_EXALLC	16	9072085	0.0020276	1.80011e-11	472174	ieu-b-4879	telomere length || id:ieu-b-4879	9.56337785885004e-05	472174	9.37967338599141e-06	390539	TRUE	0.00190013750707425	9.14300365537326e-05	43.1746506795388
rs13062095	C	T	C	T	0.0138552	-0.00321106	0.327843	0.372746	finngen_R12_C3_COLORECTAL_EXALLC	3	101548541	0.81954	390539	0.0140752	Colorectal cancer, excluding all cancers (controls excluding all cancers) || id:finngen_R12_C3_COLORECTAL_EXALLC	3	101267385	0.00214113	9.70063e-11	472174	ieu-b-4879	telomere length || id:ieu-b-4879	8.86749154259809e-05	472174	1.33267867478746e-07	390539	TRUE	2.85220773447223e-05	8.46042607571041e-05	39.9511430471272
rs131797	T	TAAAAA	T	TAAAAA	0.0243752	-0.000599446	0.235625	0.1821	finngen_R12_C3_COLORECTAL_EXALLC	22	50533202	0.972785	390539	0.017571	Colorectal cancer, excluding all cancers (controls excluding all cancers) || id:finngen_R12_C3_COLORECTAL_EXALLC	22	50971631	0.00236561	6.79986e-25	472174	ieu-b-4879	telomere length || id:ieu-b-4879	0.000224808230488154	472174	2.98019710531462e-09	390539	TRUE	4.94250042117834e-12	0.000214019927789116	101.075849590073
rs13230646	C	T	C	T	-0.0173277	0.0182112	0.248945	0.174249	finngen_R12_C3_COLORECTAL_EXALLC	7	23890697	0.30774	390539	0.0178546	Colorectal cancer, excluding all cancers (controls excluding all cancers) || id:finngen_R12_C3_COLORECTAL_EXALLC	7	23930316	0.00232377	8.9002e-14	472174	ieu-b-4879	telomere length || id:ieu-b-4879	0.00011774546533378	472174	2.66387311658203e-06	390539	TRUE	2.02292761895553e-05	0.000112276013971456	53.0195428918687
rs1332941	G	A	G	A	0.0256552	0.00264668	0.820466	0.794085	finngen_R12_C3_COLORECTAL_EXALLC	13	41120964	0.875018	390539	0.016827	Colorectal cancer, excluding all cancers (controls excluding all cancers) || id:finngen_R12_C3_COLORECTAL_EXALLC	13	41695100	0.00273159	5.90065e-21	472174	ieu-b-4879	telomere length || id:ieu-b-4879	0.000186783463709423	472174	6.33471773815747e-08	390539	TRUE	5.55428903385328e-10	0.000193904594928769	91.5740770310193
rs137901416	A	G	A	G	0.04572	-0.00659591	0.100311	0.0654165	finngen_R12_C3_COLORECTAL_EXALLC	14	72951387	0.810206	390539	0.0274646	Colorectal cancer, excluding all cancers (controls excluding all cancers) || id:finngen_R12_C3_COLORECTAL_EXALLC	14	73418095	0.00332355	4.70002e-43	472174	ieu-b-4879	telomere length || id:ieu-b-4879	0.000400621043578076	472174	1.47686444741978e-07	390539	TRUE	1.11338350678985e-19	0.000377297050080468	178.216343231172
rs139669835	T	C	T	C	-0.0612563	-0.025605	0.009365	0.00125717	finngen_R12_C3_COLORECTAL_EXALLC	18	729871	0.889994	390539	0.185126	Colorectal cancer, excluding all cancers (controls excluding all cancers) || id:finngen_R12_C3_COLORECTAL_EXALLC	18	729871	0.0105346	6.1e-09	472174	ieu-b-4879	telomere length || id:ieu-b-4879	7.16034741041194e-05	472174	4.89838050864212e-08	390539	TRUE	0.000139011352274247	6.96230376089259e-05	32.8763378643893
rs139795227	C	A	C	A	0.0599379	-0.0474163	0.014021	0.0275895	finngen_R12_C3_COLORECTAL_EXALLC	1	92376810	0.26594	390539	0.0426229	Colorectal cancer, excluding all cancers (controls excluding all cancers) || id:finngen_R12_C3_COLORECTAL_EXALLC	1	92842367	0.00873247	6.70039e-12	472174	ieu-b-4879	telomere length || id:ieu-b-4879	9.97666250821837e-05	472174	3.16887984048145e-06	390539	TRUE	0.00014763508763809	9.93298308201226e-05	46.905423985828
rs141214782	TTATC	T	TTATC	T	-0.0246687	0.0175891	0.101206	0.104999	finngen_R12_C3_COLORECTAL_EXALLC	5	79658860	0.423526	390539	0.0219776	Colorectal cancer, excluding all cancers (controls excluding all cancers) || id:finngen_R12_C3_COLORECTAL_EXALLC	5	78954683	0.00335723	1.99986e-13	472174	ieu-b-4879	telomere length || id:ieu-b-4879	0.000114335329766872	472174	1.64007537660333e-06	390539	TRUE	1.35113113404299e-05	0.000110710534533686	52.2802024810016
rs142426306	T	C	T	C	-0.0504903	-0.0541422	0.039544	0.0413875	finngen_R12_C3_COLORECTAL_EXALLC	20	63856799	0.112616	390539	0.0341259	Colorectal cancer, excluding all cancers (controls excluding all cancers) || id:finngen_R12_C3_COLORECTAL_EXALLC	20	62488152	0.00539933	8.69961e-21	472174	ieu-b-4879	telomere length || id:ieu-b-4879	0.000185163553215008	472174	6.44523245059034e-06	390539	TRUE	3.09198081291198e-07	0.000193643966264477	91.450967767148
rs143190905	T	G	T	G	-0.0723995	-0.0191583	0.080404	0.0753173	finngen_R12_C3_COLORECTAL_EXALLC	20	63660414	0.454963	390539	0.0256413	Colorectal cancer, excluding all cancers (controls excluding all cancers) || id:finngen_R12_C3_COLORECTAL_EXALLC	20	62291767	0.00369421	1.59993e-85	472174	ieu-b-4879	telomere length || id:ieu-b-4879	0.000812783005383286	472174	1.42945685866643e-06	390539	TRUE	1.41669620348645e-36	0.000775132341910275	366.27970338874
rs144204502	T	C	T	C	-0.100574	0.0503752	0.012562	0.0379802	finngen_R12_C3_COLORECTAL_EXALLC	17	78187152	0.157145	390539	0.0356074	Colorectal cancer, excluding all cancers (controls excluding all cancers) || id:finngen_R12_C3_COLORECTAL_EXALLC	17	76183233	0.00913369	3.40017e-28	472174	ieu-b-4879	telomere length || id:ieu-b-4879	0.000256724415267549	472174	5.12493815191696e-06	390539	TRUE	1.99557054110218e-10	0.000250940100327283	118.516629626663
rs145114957	G	C	G	C	0.0272605	0.0287676	0.042648	0.0393403	finngen_R12_C3_COLORECTAL_EXALLC	1	93856913	0.409772	390539	0.0348996	Colorectal cancer, excluding all cancers (controls excluding all cancers) || id:finngen_R12_C3_COLORECTAL_EXALLC	1	94322469	0.00498872	4.60002e-08	472174	ieu-b-4879	telomere length || id:ieu-b-4879	6.32356056918495e-05	472174	1.73981640990766e-06	390539	TRUE	0.00216425003162855	6.0683126528895e-05	28.6546120708514
rs150150565	T	C	T	C	0.063762	0.0634664	0.021455	0.0188783	finngen_R12_C3_COLORECTAL_EXALLC	18	708207	0.209514	390539	0.0505748	Colorectal cancer, excluding all cancers (controls excluding all cancers) || id:finngen_R12_C3_COLORECTAL_EXALLC	18	708207	0.00739877	6.79986e-18	472174	ieu-b-4879	telomere length || id:ieu-b-4879	0.000157266518629339	472174	4.03232421697257e-06	390539	TRUE	1.11729585702173e-06	0.000170711657332544	80.6190272737804
rs1611236	A	G	A	G	-0.0160135	0.0189541	0.32687	0.222994	finngen_R12_C3_COLORECTAL_EXALLC	6	29780913	0.244862	390539	0.0162987	Colorectal cancer, excluding all cancers (controls excluding all cancers) || id:finngen_R12_C3_COLORECTAL_EXALLC	6	29748690	0.00213359	6.09958e-14	472174	ieu-b-4879	telomere length || id:ieu-b-4879	0.000119288493751202	472174	3.46287418955294e-06	390539	TRUE	2.79742810287158e-05	0.000112843496253357	53.287552466667
rs16978028	T	A	T	A	-0.029945	-0.00441181	0.143727	0.0808025	finngen_R12_C3_COLORECTAL_EXALLC	18	44491016	0.859013	390539	0.024837	Colorectal cancer, excluding all cancers (controls excluding all cancers) || id:finngen_R12_C3_COLORECTAL_EXALLC	18	42070981	0.00285068	8.19974e-26	472174	ieu-b-4879	telomere length || id:ieu-b-4879	0.000233641500402234	472174	8.07928830512366e-08	390539	TRUE	4.03499735397941e-12	0.000220713674592066	104.237823872623
rs17445108	A	G	A	G	-0.0168922	0.00562771	0.12695	0.12749	finngen_R12_C3_COLORECTAL_EXALLC	12	56688274	0.785243	390539	0.0206527	Colorectal cancer, excluding all cancers (controls excluding all cancers) || id:finngen_R12_C3_COLORECTAL_EXALLC	12	57082058	0.00300983	2e-08	472174	ieu-b-4879	telomere length || id:ieu-b-4879	6.67051393690749e-05	472174	1.90128612203139e-07	390539	TRUE	0.000350952361848635	6.32519977801765e-05	29.8677114882823
rs182059586	C	T	C	T	-0.0571159	-0.135933	0.02511	0.0073226	finngen_R12_C3_COLORECTAL_EXALLC	16	14558363	0.0927171	390539	0.0808534	Colorectal cancer, excluding all cancers (controls excluding all cancers) || id:finngen_R12_C3_COLORECTAL_EXALLC	16	14652220	0.00680853	4.90004e-17	472174	ieu-b-4879	telomere length || id:ieu-b-4879	0.000149019254207523	472174	7.23748871951651e-06	390539	TRUE	1.08113327377005e-05	0.000159715245394475	75.4251133888938
rs185174247	A	G	A	G	0.0372806	-0.0073898	0.05609	0.0301811	finngen_R12_C3_COLORECTAL_EXALLC	5	139534439	0.850558	390539	0.0392226	Colorectal cancer, excluding all cancers (controls excluding all cancers) || id:finngen_R12_C3_COLORECTAL_EXALLC	5	138914024	0.00435145	1.10002e-17	472174	ieu-b-4879	telomere length || id:ieu-b-4879	0.000155428284928398	472174	9.08929891722742e-08	390539	TRUE	1.85748656952216e-08	0.000147167465132527	69.4985842770339
rs188918174	T	C	T	C	0.0403062	0.0300035	0.036106	0.0468628	finngen_R12_C3_COLORECTAL_EXALLC	2	54246509	0.351995	390539	0.0322366	Colorectal cancer, excluding all cancers (controls excluding all cancers) || id:finngen_R12_C3_COLORECTAL_EXALLC	2	54473646	0.00543604	1.20005e-13	472174	ieu-b-4879	telomere length || id:ieu-b-4879	0.000116420009509903	472174	2.21810565437747e-06	390539	TRUE	1.70760470651526e-05	0.000113079104736739	53.3988253331182
rs1907702	A	G	A	G	0.0150247	0.0145224	0.766771	0.798581	finngen_R12_C3_COLORECTAL_EXALLC	12	88561692	0.395312	390539	0.0170848	Colorectal cancer, excluding all cancers (controls excluding all cancers) || id:finngen_R12_C3_COLORECTAL_EXALLC	12	88955469	0.00242651	5.89997e-10	472174	ieu-b-4879	telomere length || id:ieu-b-4879	8.11917598961486e-05	472174	1.85009488157873e-06	390539	TRUE	0.000404511192398299	8.07402041624194e-05	38.1263420084156
rs1957937	T	A	T	A	0.0209365	0.0222246	0.16018	0.185198	finngen_R12_C3_COLORECTAL_EXALLC	14	95715023	0.202794	390539	0.0174498	Colorectal cancer, excluding all cancers (controls excluding all cancers) || id:finngen_R12_C3_COLORECTAL_EXALLC	14	96181360	0.00273361	1.9002e-14	472174	ieu-b-4879	telomere length || id:ieu-b-4879	0.00012421695363055	472174	4.15358411100077e-06	390539	TRUE	2.54553485593836e-05	0.000117932270770055	55.6908839064387
rs1985369	G	A	G	A	-0.0311893	0.00172906	0.868178	0.892402	finngen_R12_C3_COLORECTAL_EXALLC	7	159326530	0.937202	390539	0.0219461	Colorectal cancer, excluding all cancers (controls excluding all cancers) || id:finngen_R12_C3_COLORECTAL_EXALLC	7	159119220	0.00300952	3.59998e-25	472174	ieu-b-4879	telomere length || id:ieu-b-4879	0.00022741430637826	472174	1.5894366671246e-08	390539	TRUE	4.70369987959142e-12	0.000222657805323414	105.156195102785
rs2056726	A	G	A	G	-0.0228078	0.0120071	0.214376	0.227374	finngen_R12_C3_COLORECTAL_EXALLC	7	100182660	0.461422	390539	0.0163028	Colorectal cancer, excluding all cancers (controls excluding all cancers) || id:finngen_R12_C3_COLORECTAL_EXALLC	7	99780283	0.00243638	7.89951e-21	472174	ieu-b-4879	telomere length || id:ieu-b-4879	0.000185564934879695	472174	1.38895784409354e-06	390539	TRUE	8.74508325101178e-09	0.000175221620774865	82.7492425809122
rs2282764	G	A	G	A	-0.0224234	-0.0161306	0.142384	0.141343	finngen_R12_C3_COLORECTAL_EXALLC	4	2253336	0.407256	390539	0.0194642	Colorectal cancer, excluding all cancers (controls excluding all cancers) || id:finngen_R12_C3_COLORECTAL_EXALLC	4	2255063	0.00289392	9.30037e-15	472174	ieu-b-4879	telomere length || id:ieu-b-4879	0.00012713772545312	472174	1.75859153082192e-06	390539	TRUE	4.22293669041529e-06	0.000122796782654276	57.9883232389603
rs2538745	C	T	C	T	-0.012942	-0.0121148	0.602841	0.529215	finngen_R12_C3_COLORECTAL_EXALLC	7	76681467	0.373522	390539	0.0136137	Colorectal cancer, excluding all cancers (controls excluding all cancers) || id:finngen_R12_C3_COLORECTAL_EXALLC	7	76310784	0.002056	3.09999e-10	472174	ieu-b-4879	telomere length || id:ieu-b-4879	8.39111932494048e-05	472174	2.02776246298293e-06	390539	TRUE	0.000347803404046879	8.02047291840523e-05	37.8734650192975
rs2555104	C	A	C	A	-0.0139717	0.00101959	0.434255	0.479372	finngen_R12_C3_COLORECTAL_EXALLC	2	17659976	0.940186	390539	0.013588	Colorectal cancer, excluding all cancers (controls excluding all cancers) || id:finngen_R12_C3_COLORECTAL_EXALLC	2	17841243	0.00203498	6.59933e-12	472174	ieu-b-4879	telomere length || id:ieu-b-4879	9.98239218827839e-05	472174	1.44170985177148e-08	390539	TRUE	5.02283173423308e-06	9.59166608991417e-05	45.2935060119266
rs28363070	A	G	A	G	0.0755557	0.352304	0.013389	0.00224189	finngen_R12_C3_COLORECTAL_EXALLC	5	1414953	0.0249839	390539	0.157162	Colorectal cancer, excluding all cancers (controls excluding all cancers) || id:finngen_R12_C3_COLORECTAL_EXALLC	5	1415068	0.00959987	3.50026e-15	472174	ieu-b-4879	telomere length || id:ieu-b-4879	0.000131173637485192	472174	1.28668512613161e-05	390539	TRUE	0.000275924693601641	0.000150819868405008	71.223660847686
rs28502153	A	C	A	C	-0.0215916	-0.00532529	0.377958	0.373647	finngen_R12_C3_COLORECTAL_EXALLC	22	16988159	0.704278	390539	0.0140305	Colorectal cancer, excluding all cancers (controls excluding all cancers) || id:finngen_R12_C3_COLORECTAL_EXALLC	22	17469049	0.00206208	1.20005e-25	472174	ieu-b-4879	telomere length || id:ieu-b-4879	0.00023214405787167	472174	3.68873863251727e-07	390539	TRUE	1.34343801847558e-11	0.000219211280489048	103.528123263542
rs28577594	C	G	C	G	0.0187657	0.0201015	0.709829	0.70664	finngen_R12_C3_COLORECTAL_EXALLC	12	123411359	0.180436	390539	0.0150077	Colorectal cancer, excluding all cancers (controls excluding all cancers) || id:finngen_R12_C3_COLORECTAL_EXALLC	12	123895906	0.00224024	5.40008e-17	472174	ieu-b-4879	telomere length || id:ieu-b-4879	0.000148585243151512	472174	4.59371949302665e-06	390539	TRUE	3.40197869654388e-06	0.000145066548701014	68.5063004058193
rs2967355	C	A	C	A	-0.0461595	-0.0473399	0.774276	0.826321	finngen_R12_C3_COLORECTAL_EXALLC	16	82166498	0.00761886	390539	0.0177402	Colorectal cancer, excluding all cancers (controls excluding all cancers) || id:finngen_R12_C3_COLORECTAL_EXALLC	16	82200103	0.00238972	4.00037e-83	472174	ieu-b-4879	telomere length || id:ieu-b-4879	0.000789559546221632	472174	1.82333951701408e-05	390539	TRUE	3.05377145893121e-28	0.000744776085098383	351.925
rs2977608	C	A	C	A	0.0129483	0.00430714	0.743949	0.690325	finngen_R12_C3_COLORECTAL_EXALLC	1	832873	0.770941	390539	0.0147939	Colorectal cancer, excluding all cancers (controls excluding all cancers) || id:finngen_R12_C3_COLORECTAL_EXALLC	1	768253	0.00233716	2.99999e-08	472174	ieu-b-4879	telomere length || id:ieu-b-4879	6.50010176904557e-05	472174	2.17045276675727e-07	390539	TRUE	0.000444557188324299	6.38741512570291e-05	30.161512288332
rs3093888	A	G	A	G	-0.028973	-0.0433907	0.05131	0.0881089	finngen_R12_C3_COLORECTAL_EXALLC	14	20344792	0.0708109	390539	0.0240168	Colorectal cancer, excluding all cancers (controls excluding all cancers) || id:finngen_R12_C3_COLORECTAL_EXALLC	14	20812951	0.00452459	1.5e-10	472174	ieu-b-4879	telomere length || id:ieu-b-4879	8.68341439764097e-05	472174	8.35790083997331e-06	390539	TRUE	0.00296142582904953	8.17228052381051e-05	38.5903741085139
rs35640778	A	G	A	G	-0.209011	-0.0342447	0.020757	0.0133867	finngen_R12_C3_COLORECTAL_EXALLC	20	63689775	0.572862	390539	0.0607347	Colorectal cancer, excluding all cancers (controls excluding all cancers) || id:finngen_R12_C3_COLORECTAL_EXALLC	20	62321128	0.00702087	9.59401e-195	472174	ieu-b-4879	telomere length || id:ieu-b-4879	0.00187344868428449	472174	8.14048745342977e-07	390539	TRUE	1.36327219617798e-85	0.00177591977409955	840.031419985751
rs3767952	A	G	A	G	0.0134472	0.0411949	0.226709	0.221337	finngen_R12_C3_COLORECTAL_EXALLC	1	40765360	0.0115072	390539	0.0163025	Colorectal cancer, excluding all cancers (controls excluding all cancers) || id:finngen_R12_C3_COLORECTAL_EXALLC	1	41231032	0.00238826	1.79999e-08	472174	ieu-b-4879	telomere length || id:ieu-b-4879	6.71384220937299e-05	472174	1.63496779198893e-05	390539	TRUE	0.0549993726875029	6.34023625125568e-05	29.9387184977623
rs3785074	G	A	G	A	0.023863	-0.0189223	0.289672	0.207227	finngen_R12_C3_COLORECTAL_EXALLC	16	69373083	0.257891	390539	0.0167248	Colorectal cancer, excluding all cancers (controls excluding all cancers) || id:finngen_R12_C3_COLORECTAL_EXALLC	16	69406986	0.00220455	2.60016e-27	472174	ieu-b-4879	telomere length || id:ieu-b-4879	0.000248085962180513	472174	3.27764845904707e-06	390539	TRUE	1.15162523333725e-10	0.000234339516876623	110.67449377007
rs3891167	G	A	G	A	-0.0425685	-0.0143378	0.253435	0.252496	finngen_R12_C3_COLORECTAL_EXALLC	18	658423	0.362081	390539	0.0157315	Colorectal cancer, excluding all cancers (controls excluding all cancers) || id:finngen_R12_C3_COLORECTAL_EXALLC	18	658423	0.00239551	1.20005e-70	472174	ieu-b-4879	telomere length || id:ieu-b-4879	0.000668328743484627	472174	2.12697143464986e-06	390539	TRUE	1.63843561029156e-29	0.000685710670036111	323.995545695018
rs41269079	A	T	A	T	0.0153617	-0.00147529	0.188991	0.209887	finngen_R12_C3_COLORECTAL_EXALLC	1	44786343	0.929618	390539	0.0167028	Colorectal cancer, excluding all cancers (controls excluding all cancers) || id:finngen_R12_C3_COLORECTAL_EXALLC	1	45252015	0.0025499	1.7e-09	472174	ieu-b-4879	telomere length || id:ieu-b-4879	7.68596938779522e-05	472174	1.99762535188796e-08	390539	TRUE	6.66443990437969e-05	7.23394747969817e-05	34.1591455484889
rs41304832	A	G	A	G	0.0611702	0.102382	0.012378	0.0379165	finngen_R12_C3_COLORECTAL_EXALLC	20	63744155	0.00367316	390539	0.0352439	Colorectal cancer, excluding all cancers (controls excluding all cancers) || id:finngen_R12_C3_COLORECTAL_EXALLC	20	62375508	0.0093095	5.00035e-11	472174	ieu-b-4879	telomere length || id:ieu-b-4879	9.14296694184945e-05	472174	2.16076595042414e-05	390539	TRUE	0.0231015541389315	9.14852397455258e-05	43.2007208494285
rs4498805	T	G	T	G	0.0150601	0.000787368	0.546632	0.506736	finngen_R12_C3_COLORECTAL_EXALLC	1	110367775	0.953743	390539	0.0135736	Colorectal cancer, excluding all cancers (controls excluding all cancers) || id:finngen_R12_C3_COLORECTAL_EXALLC	1	110910397	0.00200376	5.70033e-14	472174	ieu-b-4879	telomere length || id:ieu-b-4879	0.000119622292623129	472174	8.61595133809392e-09	390539	TRUE	5.33541219316587e-07	0.000112416904351668	53.0860823345759
rs4530278	T	G	T	G	0.0138793	0.0118031	0.59815	0.602465	finngen_R12_C3_COLORECTAL_EXALLC	19	33262088	0.394886	390539	0.0138732	Colorectal cancer, excluding all cancers (controls excluding all cancers) || id:finngen_R12_C3_COLORECTAL_EXALLC	19	33752994	0.0020567	1.50003e-11	472174	ieu-b-4879	telomere length || id:ieu-b-4879	9.64386485281346e-05	472174	1.85342871858556e-06	390539	TRUE	9.1944427478538e-05	9.26060161655233e-05	43.7300175276175
rs45604339	T	C	T	C	-0.020433	-0.00297474	0.34242	0.385855	finngen_R12_C3_COLORECTAL_EXALLC	14	65076384	0.831283	390539	0.0139622	Colorectal cancer, excluding all cancers (controls excluding all cancers) || id:finngen_R12_C3_COLORECTAL_EXALLC	14	65543102	0.00211433	4.30031e-22	472174	ieu-b-4879	telomere length || id:ieu-b-4879	0.000197757335954818	472174	1.16232634304197e-07	390539	TRUE	2.23399707106705e-10	0.000188019106480446	88.7940525235014
rs4616688	T	G	T	G	-0.0173476	0.00247217	0.525394	0.605314	finngen_R12_C3_COLORECTAL_EXALLC	3	160324671	0.858791	390539	0.0138954	Colorectal cancer, excluding all cancers (controls excluding all cancers) || id:finngen_R12_C3_COLORECTAL_EXALLC	3	160042459	0.00200198	4.49987e-18	472174	ieu-b-4879	telomere length || id:ieu-b-4879	0.000158997407629492	472174	8.10498726145323e-08	390539	TRUE	1.20970715632949e-08	0.000150081488409102	70.8749
rs4695407	G	A	G	A	0.0141511	0.0216945	0.507843	0.469815	finngen_R12_C3_COLORECTAL_EXALLC	4	48841355	0.111708	390539	0.0136395	Colorectal cancer, excluding all cancers (controls excluding all cancers) || id:finngen_R12_C3_COLORECTAL_EXALLC	4	48843372	0.00199925	1.50003e-12	472174	ieu-b-4879	telomere length || id:ieu-b-4879	0.000106096212747805	472174	6.4779470092007e-06	390539	TRUE	0.000336353774162398	0.000100102179342345	47.2701780722766
rs4724	A	G	A	G	-0.0547446	-0.0185175	0.116598	0.107543	finngen_R12_C3_COLORECTAL_EXALLC	17	7857079	0.398066	390539	0.0219121	Colorectal cancer, excluding all cancers (controls excluding all cancers) || id:finngen_R12_C3_COLORECTAL_EXALLC	17	7760397	0.00312441	9.79941e-69	472174	ieu-b-4879	telomere length || id:ieu-b-4879	0.000649776528803676	472174	1.82866319558591e-06	390539	TRUE	6.22980849501499e-29	0.000617393493977345	291.696012058335
rs4731541	G	C	G	C	-0.0206119	-0.00632461	0.624901	0.635838	finngen_R12_C3_COLORECTAL_EXALLC	7	129038182	0.655205	390539	0.0141635	Colorectal cancer, excluding all cancers (controls excluding all cancers) || id:finngen_R12_C3_COLORECTAL_EXALLC	7	128678236	0.00205962	1.39991e-23	472174	ieu-b-4879	telomere length || id:ieu-b-4879	0.000212065252801449	472174	5.10580141622471e-07	390539	TRUE	1.52624368481322e-10	0.000199169656897639	94.0610693475815
rs4743037	T	C	T	C	0.0147971	0.0034083	0.230874	0.217547	finngen_R12_C3_COLORECTAL_EXALLC	9	106877689	0.835362	390539	0.0163995	Colorectal cancer, excluding all cancers (controls excluding all cancers) || id:finngen_R12_C3_COLORECTAL_EXALLC	9	109639970	0.00238094	5.1e-10	472174	ieu-b-4879	telomere length || id:ieu-b-4879	8.17938331730665e-05	472174	1.10599249754977e-07	390539	TRUE	5.63403813099095e-05	7.77599071617989e-05	36.7189061431337
rs59409453	G	A	G	A	0.0202133	0.00416096	0.730602	0.792259	finngen_R12_C3_COLORECTAL_EXALLC	17	1762924	0.805208	390539	0.0168725	Colorectal cancer, excluding all cancers (controls excluding all cancers) || id:finngen_R12_C3_COLORECTAL_EXALLC	17	1666218	0.00230175	1.59993e-18	472174	ieu-b-4879	telomere length || id:ieu-b-4879	0.000163300300503254	472174	1.55727730580183e-07	390539	TRUE	1.02888206640431e-08	0.000160834666572922	75.9538421959543
rs6007020	C	T	C	T	0.0144904	0.0115674	0.367823	0.3568	finngen_R12_C3_COLORECTAL_EXALLC	22	45394252	0.41476	390539	0.0141837	Colorectal cancer, excluding all cancers (controls excluding all cancers) || id:finngen_R12_C3_COLORECTAL_EXALLC	22	45790132	0.00209637	4.79954e-12	472174	ieu-b-4879	telomere length || id:ieu-b-4879	0.000101176745037915	472174	1.70305827241376e-06	390539	TRUE	5.18340390865281e-05	9.76491162807395e-05	46.1116812974383
rs6054257	A	G	A	G	-0.0141684	-0.00723249	0.793522	0.80009	finngen_R12_C3_COLORECTAL_EXALLC	20	85729	0.673862	390539	0.0171852	Colorectal cancer, excluding all cancers (controls excluding all cancers) || id:finngen_R12_C3_COLORECTAL_EXALLC	20	66370	0.00247729	1.09999e-08	472174	ieu-b-4879	telomere length || id:ieu-b-4879	6.92719804917687e-05	472174	4.53528015205346e-07	390539	TRUE	0.00040520703401493	6.57815906663195e-05	31.0622685535325
rs611646	A	T	A	T	-0.0368309	0.0118268	0.408685	0.393735	finngen_R12_C3_COLORECTAL_EXALLC	11	108306370	0.39437	390539	0.0138857	Colorectal cancer, excluding all cancers (controls excluding all cancers) || id:finngen_R12_C3_COLORECTAL_EXALLC	11	108177097	0.00203547	3.50026e-73	472174	ieu-b-4879	telomere length || id:ieu-b-4879	0.000692937361766614	472174	1.85753051313309e-06	390539	TRUE	8.02316322986285e-31	0.00065563518551588	309.775676648632
rs6536702	A	G	A	G	0.0534148	0.027282	0.774647	0.815203	finngen_R12_C3_COLORECTAL_EXALLC	4	163106953	0.1199	390539	0.0175425	Colorectal cancer, excluding all cancers (controls excluding all cancers) || id:finngen_R12_C3_COLORECTAL_EXALLC	4	164028105	0.00238875	9.39723e-111	472174	ieu-b-4879	telomere length || id:ieu-b-4879	0.0010578447234947	472174	6.19304967238992e-06	390539	TRUE	7.11203759951344e-44	0.000996140038131707	470.818435178696
rs6584579	G	A	G	A	0.0114923	0.0165734	0.398876	0.324036	finngen_R12_C3_COLORECTAL_EXALLC	10	103885967	0.254391	390539	0.0145412	Colorectal cancer, excluding all cancers (controls excluding all cancers) || id:finngen_R12_C3_COLORECTAL_EXALLC	10	105645725	0.00204674	2e-08	472174	ieu-b-4879	telomere length || id:ieu-b-4879	6.67666102491246e-05	472174	3.32628225134402e-06	390539	TRUE	0.00333983977683695	6.33353067410892e-05	29.9070526269054
rs6587577	G	A	G	A	-0.0182148	0.00159668	0.826346	0.84216	finngen_R12_C3_COLORECTAL_EXALLC	1	151429569	0.93192	390539	0.01869	Colorectal cancer, excluding all cancers (controls excluding all cancers) || id:finngen_R12_C3_COLORECTAL_EXALLC	1	151402045	0.0026359	4.79954e-12	472174	ieu-b-4879	telomere length || id:ieu-b-4879	0.000101122268833307	472174	1.8687662151777e-08	390539	TRUE	4.51628256921171e-06	9.52194196818431e-05	44.9642252974545
rs6659669	T	C	T	C	-0.0117091	0.00364698	0.605095	0.582091	finngen_R12_C3_COLORECTAL_EXALLC	1	185345935	0.79148	390539	0.013794	Colorectal cancer, excluding all cancers (controls excluding all cancers) || id:finngen_R12_C3_COLORECTAL_EXALLC	1	185315067	0.00205167	1.09999e-08	472174	ieu-b-4879	telomere length || id:ieu-b-4879	6.89766069376493e-05	472174	1.7898805818247e-07	390539	TRUE	0.000268213296847093	6.55229168667198e-05	30.9401139893096
rs6669563	A	G	A	G	0.0182358	0.0171465	0.437768	0.467658	finngen_R12_C3_COLORECTAL_EXALLC	1	31814028	0.207876	390539	0.0136145	Colorectal cancer, excluding all cancers (controls excluding all cancers) || id:finngen_R12_C3_COLORECTAL_EXALLC	1	32279629	0.00202476	2.09991e-19	472174	ieu-b-4879	telomere length || id:ieu-b-4879	0.000171762243603047	472174	4.06147351375961e-06	390539	TRUE	2.93187172291595e-07	0.000163696430387759	77.3055255676337
rs66731853	A	G	A	G	-0.0177791	-0.0015408	0.317304	0.193245	finngen_R12_C3_COLORECTAL_EXALLC	1	20589745	0.928483	390539	0.017167	Colorectal cancer, excluding all cancers (controls excluding all cancers) || id:finngen_R12_C3_COLORECTAL_EXALLC	1	20916238	0.00215421	1.50003e-16	472174	ieu-b-4879	telomere length || id:ieu-b-4879	0.000144238299654984	472174	2.06272594182335e-08	390539	TRUE	4.10276795987669e-08	0.00013694697581372	64.6713840143782
rs6751209	C	T	C	T	-0.0140465	0.00760339	0.204231	0.18318	finngen_R12_C3_COLORECTAL_EXALLC	2	43361163	0.667755	390539	0.017714	Colorectal cancer, excluding all cancers (controls excluding all cancers) || id:finngen_R12_C3_COLORECTAL_EXALLC	2	43588302	0.00248465	1.6e-08	472174	ieu-b-4879	telomere length || id:ieu-b-4879	6.76824671621324e-05	472174	4.71757554200675e-07	390539	TRUE	0.000490178521125466	6.41320205865052e-05	30.283286552728
rs6776756	A	G	A	G	-0.0174439	-0.0088558	0.597562	0.534688	finngen_R12_C3_COLORECTAL_EXALLC	3	128496978	0.519916	390539	0.0137625	Colorectal cancer, excluding all cancers (controls excluding all cancers) || id:finngen_R12_C3_COLORECTAL_EXALLC	3	128215821	0.00203747	1.10002e-17	472174	ieu-b-4879	telomere length || id:ieu-b-4879	0.000155216214196404	472174	1.06022560748927e-06	390539	TRUE	1.26268023451052e-07	0.000146352156624372	69.1135054082111
rs6790988	G	A	G	A	0.0145728	-0.00249026	0.741902	0.769531	finngen_R12_C3_COLORECTAL_EXALLC	3	170545531	0.877378	390539	0.0161397	Colorectal cancer, excluding all cancers (controls excluding all cancers) || id:finngen_R12_C3_COLORECTAL_EXALLC	3	170263320	0.00228428	1.79999e-10	472174	ieu-b-4879	telomere length || id:ieu-b-4879	8.61885693871902e-05	472174	6.09587786963842e-08	390539	TRUE	2.93940610277635e-05	8.13293283832456e-05	38.4045550580436
rs6881568	A	C	A	C	0.0169256	-0.0105943	0.36258	0.272441	finngen_R12_C3_COLORECTAL_EXALLC	5	1670150	0.487007	390539	0.0152418	Colorectal cancer, excluding all cancers (controls excluding all cancers) || id:finngen_R12_C3_COLORECTAL_EXALLC	5	1670265	0.00207735	3.69999e-16	472174	ieu-b-4879	telomere length || id:ieu-b-4879	0.000140574812409711	472174	1.23711277943828e-06	390539	TRUE	6.77978283400821e-07	0.000132418197648464	62.5324456538185
rs7099229	A	G	A	G	-0.0153288	4.32772e-05	0.273301	0.178349	finngen_R12_C3_COLORECTAL_EXALLC	10	94374928	0.998059	390539	0.0177888	Colorectal cancer, excluding all cancers (controls excluding all cancers) || id:finngen_R12_C3_COLORECTAL_EXALLC	10	96134685	0.00224403	8.4004e-12	472174	ieu-b-4879	telomere length || id:ieu-b-4879	9.88134022115804e-05	472174	1.51552400065467e-11	390539	TRUE	4.34616334446858e-06	9.33344762452031e-05	44.0740399450843
rs7164950	G	A	G	A	0.0129362	0.0143953	0.405979	0.422177	finngen_R12_C3_COLORECTAL_EXALLC	15	56483187	0.297758	390539	0.013825	Colorectal cancer, excluding all cancers (controls excluding all cancers) || id:finngen_R12_C3_COLORECTAL_EXALLC	15	56775385	0.00204001	2.30001e-10	472174	ieu-b-4879	telomere length || id:ieu-b-4879	8.51552908005392e-05	472174	2.77618094296154e-06	390539	TRUE	0.000472063525394729	8.07139880949304e-05	38.1139615165956
rs7209057	A	G	A	G	0.011819	-0.0123475	0.561044	0.551775	finngen_R12_C3_COLORECTAL_EXALLC	17	67709414	0.366395	390539	0.0136702	Colorectal cancer, excluding all cancers (controls excluding all cancers) || id:finngen_R12_C3_COLORECTAL_EXALLC	17	65705530	0.00202865	5.69994e-09	472174	ieu-b-4879	telomere length || id:ieu-b-4879	7.1881274076511e-05	472174	2.08903270713015e-06	390539	TRUE	0.00114756095365945	6.8803316501225e-05	32.4892349261299
rs7221585	T	C	T	C	0.0143271	-0.0181127	0.22401	0.282167	finngen_R12_C3_COLORECTAL_EXALLC	17	78199072	0.229174	390539	0.0150626	Colorectal cancer, excluding all cancers (controls excluding all cancers) || id:finngen_R12_C3_COLORECTAL_EXALLC	17	76195153	0.00247042	6.69993e-09	472174	ieu-b-4879	telomere length || id:ieu-b-4879	7.12268652148939e-05	472174	3.70256513880623e-06	390539	TRUE	0.00259250625860462	7.13625089883648e-05	33.6977833524216
rs73581419	T	C	T	C	0.0229838	0.0181382	0.106605	0.0824711	finngen_R12_C3_COLORECTAL_EXALLC	14	21472989	0.463657	390539	0.0247506	Colorectal cancer, excluding all cancers (controls excluding all cancers) || id:finngen_R12_C3_COLORECTAL_EXALLC	14	21941148	0.00324156	1.29987e-12	472174	ieu-b-4879	telomere length || id:ieu-b-4879	0.000106460639612661	472174	1.37516283490753e-06	390539	TRUE	2.35481956777184e-05	0.000100622419401945	47.5158701756723
rs73730598	A	G	A	G	0.0273632	0.0087425	0.054793	0.0670461	finngen_R12_C3_COLORECTAL_EXALLC	5	77858	0.748666	390539	0.0272864	Colorectal cancer, excluding all cancers (controls excluding all cancers) || id:finngen_R12_C3_COLORECTAL_EXALLC	5	77973	0.00439272	4.70002e-10	472174	ieu-b-4879	telomere length || id:ieu-b-4879	8.21733151272674e-05	472174	2.62855155462165e-07	390539	TRUE	7.68403262399332e-05	7.75560664019146e-05	36.6226432932799
rs75664430	G	C	G	C	-0.0235179	-0.00997967	0.248028	0.190823	finngen_R12_C3_COLORECTAL_EXALLC	17	8161461	0.56226	390539	0.0172215	Colorectal cancer, excluding all cancers (controls excluding all cancers) || id:finngen_R12_C3_COLORECTAL_EXALLC	17	8064779	0.0023186	3.59998e-24	472174	ieu-b-4879	telomere length || id:ieu-b-4879	0.000217846489672542	472174	8.59860205114033e-07	390539	TRUE	1.5997289209181e-10	0.000206314359270614	97.4359660844368
rs76065543	T	C	T	C	0.0342843	0.0132889	0.137527	0.181623	finngen_R12_C3_COLORECTAL_EXALLC	16	74644165	0.449136	390539	0.0175581	Colorectal cancer, excluding all cancers (controls excluding all cancers) || id:finngen_R12_C3_COLORECTAL_EXALLC	16	74678063	0.00290708	4.19952e-32	472174	ieu-b-4879	telomere length || id:ieu-b-4879	0.00029447502640714	472174	1.46676388298376e-06	390539	TRUE	1.64962691725498e-13	0.000278839340372161	131.696851285346
rs76219171	A	G	A	G	0.0359839	0.0213235	0.058433	0.0357198	finngen_R12_C3_COLORECTAL_EXALLC	16	50155018	0.559265	390539	0.036517	Colorectal cancer, excluding all cancers (controls excluding all cancers) || id:finngen_R12_C3_COLORECTAL_EXALLC	16	50188929	0.00431741	7.8001e-17	472174	ieu-b-4879	telomere length || id:ieu-b-4879	0.000147097657960479	472174	8.73100492098919e-07	390539	TRUE	2.27244017084518e-07	0.000142480644488916	67.2849576737544
rs762679	A	T	A	T	0.0310104	-0.0107047	0.856501	0.829223	finngen_R12_C3_COLORECTAL_EXALLC	8	47972876	0.5516	390539	0.01798	Colorectal cancer, excluding all cancers (controls excluding all cancers) || id:finngen_R12_C3_COLORECTAL_EXALLC	8	48885436	0.00285024	1.39991e-27	472174	ieu-b-4879	telomere length || id:ieu-b-4879	0.000250635614086458	472174	9.07626247224121e-07	390539	TRUE	6.00789223178052e-12	0.000236385852614242	111.641171194012
rs76666449	C	T	C	T	0.0295125	0.0156672	0.100625	0.135223	finngen_R12_C3_COLORECTAL_EXALLC	12	120467092	0.425533	390539	0.0196612	Colorectal cancer, excluding all cancers (controls excluding all cancers) || id:finngen_R12_C3_COLORECTAL_EXALLC	12	120904895	0.00333186	8.19974e-19	472174	ieu-b-4879	telomere length || id:ieu-b-4879	0.000166136907742875	472174	1.62592249995607e-06	390539	TRUE	7.87705051407693e-08	0.000157648085322144	74.4487484453742
rs77231040	C	G	C	G	0.0989303	-1.0461e-05	0.005742	0.0259892	finngen_R12_C3_COLORECTAL_EXALLC	10	104520769	0.999803	390539	0.0424329	Colorectal cancer, excluding all cancers (controls excluding all cancers) || id:finngen_R12_C3_COLORECTAL_EXALLC	10	106280527	0.0134649	1.99986e-13	472174	ieu-b-4879	telomere length || id:ieu-b-4879	0.000114314812554495	472174	1.55624794398607e-13	390539	TRUE	7.68859111011673e-07	0.000111750874411161	52.7715311372152
rs7772289	T	G	T	G	0.017549	-0.00796525	0.503081	0.617486	finngen_R12_C3_COLORECTAL_EXALLC	6	28706545	0.569049	390539	0.0139876	Colorectal cancer, excluding all cancers (controls excluding all cancers) || id:finngen_R12_C3_COLORECTAL_EXALLC	6	28674322	0.00200003	1.69981e-18	472174	ieu-b-4879	telomere length || id:ieu-b-4879	0.000163027433094911	472174	8.30328351848432e-07	390539	TRUE	4.2025668344105e-08	0.00015397785370132	72.7152276725481
rs77732866	A	G	A	G	0.0177942	-0.0458253	0.137597	0.14177	finngen_R12_C3_COLORECTAL_EXALLC	2	58752744	0.0186204	390539	0.0194749	Colorectal cancer, excluding all cancers (controls excluding all cancers) || id:finngen_R12_C3_COLORECTAL_EXALLC	2	58979879	0.00290595	9.20005e-10	472174	ieu-b-4879	telomere length || id:ieu-b-4879	7.94046515079851e-05	472174	1.41772441325682e-05	390539	TRUE	0.0173561590059277	7.51460495548967e-05	35.4845270324615
rs7790856	T	C	T	C	-0.0437199	-0.004997	0.289139	0.223838	finngen_R12_C3_COLORECTAL_EXALLC	7	124819798	0.758971	390539	0.0162858	Colorectal cancer, excluding all cancers (controls excluding all cancers) || id:finngen_R12_C3_COLORECTAL_EXALLC	7	124459852	0.00220526	1.80011e-87	472174	ieu-b-4879	telomere length || id:ieu-b-4879	0.00083171996816718	472174	2.41067250321957e-07	390539	TRUE	2.88653311709098e-39	0.000785741475994617	371.296867552073
rs78491606	C	A	C	A	-0.0756311	-0.0651642	0.018433	0.0288456	finngen_R12_C3_COLORECTAL_EXALLC	3	72842396	0.110002	390539	0.0407739	Colorectal cancer, excluding all cancers (controls excluding all cancers) || id:finngen_R12_C3_COLORECTAL_EXALLC	3	72891547	0.00741168	1.9002e-24	472174	ieu-b-4879	telomere length || id:ieu-b-4879	0.000220481177295336	472174	6.5401634583332e-06	390539	TRUE	1.32304293300916e-08	0.000206988778545238	97.7545396360188
rs79977579	A	C	A	C	0.0281517	-0.0449925	0.09555	0.093679	finngen_R12_C3_COLORECTAL_EXALLC	12	54300776	0.0524047	390539	0.0231944	Colorectal cancer, excluding all cancers (controls excluding all cancers) || id:finngen_R12_C3_COLORECTAL_EXALLC	12	54694560	0.00343182	2.29985e-16	472174	ieu-b-4879	telomere length || id:ieu-b-4879	0.000142494509620907	472174	9.63490851635512e-06	390539	TRUE	4.4261804521678e-05	0.000136979160960602	64.6865851032421
rs80116508	A	G	A	G	-0.0352672	0.0300668	0.062356	0.0800307	finngen_R12_C3_COLORECTAL_EXALLC	16	3600969	0.234157	390539	0.0252722	Colorectal cancer, excluding all cancers (controls excluding all cancers) || id:finngen_R12_C3_COLORECTAL_EXALLC	16	3650970	0.00415151	1.99986e-17	472174	ieu-b-4879	telomere length || id:ieu-b-4879	0.000152814014027406	472174	3.62430349592751e-06	390539	TRUE	1.32935291563654e-06	0.000145441446218395	68.6833679521982
rs80324517	A	G	A	G	0.0396515	0.0392545	0.048259	0.0627909	finngen_R12_C3_COLORECTAL_EXALLC	6	204031	0.161707	390539	0.0280519	Colorectal cancer, excluding all cancers (controls excluding all cancers) || id:finngen_R12_C3_COLORECTAL_EXALLC	6	204031	0.00466286	1.80011e-17	472174	ieu-b-4879	telomere length || id:ieu-b-4879	0.000153125582426292	472174	5.0140651473912e-06	390539	TRUE	2.78527606198344e-06	0.000144426316518302	68.2039131630301
rs8102497	A	G	A	G	-0.0149654	-0.00301606	0.431828	0.451412	finngen_R12_C3_COLORECTAL_EXALLC	19	56858687	0.825453	390539	0.013676	Colorectal cancer, excluding all cancers (controls excluding all cancers) || id:finngen_R12_C3_COLORECTAL_EXALLC	19	57370055	0.0020233	1.39991e-13	472174	ieu-b-4879	telomere length || id:ieu-b-4879	0.000115852537053318	472174	1.24537324039174e-07	390539	TRUE	1.48474655385029e-06	0.000109899895786994	51.8973571076743
rs8105767	G	A	G	A	0.0328384	0.0215178	0.29467	0.316462	finngen_R12_C3_COLORECTAL_EXALLC	19	22032639	0.14045	390539	0.0145971	Colorectal cancer, excluding all cancers (controls excluding all cancers) || id:finngen_R12_C3_COLORECTAL_EXALLC	19	22215441	0.00220117	2.49977e-50	472174	ieu-b-4879	telomere length || id:ieu-b-4879	0.000471142101476491	472174	5.56413891883781e-06	390539	TRUE	3.67983810538856e-19	0.000448252016809072	211.746967285912
rs869785	C	T	C	T	-0.0147303	0.00387918	0.672471	0.658846	finngen_R12_C3_COLORECTAL_EXALLC	3	24306309	0.786834	390539	0.0143448	Colorectal cancer, excluding all cancers (controls excluding all cancers) || id:finngen_R12_C3_COLORECTAL_EXALLC	3	24347800	0.00212801	4.40048e-12	472174	ieu-b-4879	telomere length || id:ieu-b-4879	0.000101468573674939	472174	1.87252921309602e-07	390539	TRUE	8.30437564125078e-06	9.55820847965348e-05	45.1354982875741
rs871134	T	C	T	C	-0.0182986	-0.0026233	0.569032	0.557599	finngen_R12_C3_COLORECTAL_EXALLC	4	7042653	0.848271	390539	0.0137113	Colorectal cancer, excluding all cancers (controls excluding all cancers) || id:finngen_R12_C3_COLORECTAL_EXALLC	4	7044380	0.0020263	1.69981e-19	472174	ieu-b-4879	telomere length || id:ieu-b-4879	0.000172684360507647	472174	9.37295270406247e-08	390539	TRUE	2.95264650638104e-09	0.000164228088306922	77.556641891089
rs932002	T	C	T	C	-0.0402052	-0.00333233	0.150843	0.236206	finngen_R12_C3_COLORECTAL_EXALLC	1	226389605	0.835141	390539	0.0160121	Colorectal cancer, excluding all cancers (controls excluding all cancers) || id:finngen_R12_C3_COLORECTAL_EXALLC	1	226577306	0.00279667	7.29962e-47	472174	ieu-b-4879	telomere length || id:ieu-b-4879	0.000437513768896974	472174	1.10901439799005e-07	390539	TRUE	1.76805009665292e-21	0.000414102263684454	195.608495969393
rs9398196	G	A	G	A	-0.0143586	0.0183767	0.52005	0.623368	finngen_R12_C3_COLORECTAL_EXALLC	6	109280351	0.190875	390539	0.0140495	Colorectal cancer, excluding all cancers (controls excluding all cancers) || id:finngen_R12_C3_COLORECTAL_EXALLC	6	109601554	0.00201175	9.49948e-13	472174	ieu-b-4879	telomere length || id:ieu-b-4879	0.000107877057442987	472174	4.38075762353648e-06	390539	TRUE	0.000125865998173294	0.000102918935756409	48.6004416397061
rs939916	A	G	A	G	0.0241795	0.000545684	0.669967	0.735847	finngen_R12_C3_COLORECTAL_EXALLC	11	202253	0.971681	390539	0.0153715	Colorectal cancer, excluding all cancers (controls excluding all cancers) || id:finngen_R12_C3_COLORECTAL_EXALLC	11	202253	0.00216724	6.59933e-29	472174	ieu-b-4879	telomere length || id:ieu-b-4879	0.000263551755098686	472174	3.22691669553665e-09	390539	TRUE	7.43629481060395e-14	0.000258544561227249	122.109073200545
rs9419958	C	T	C	T	-0.0810098	-0.0649257	0.86139	0.885179	finngen_R12_C3_COLORECTAL_EXALLC	10	103916188	0.00211568	390539	0.0211244	Colorectal cancer, excluding all cancers (controls excluding all cancers) || id:finngen_R12_C3_COLORECTAL_EXALLC	10	105675946	0.00293847	2.60016e-167	472174	ieu-b-4879	telomere length || id:ieu-b-4879	0.00160706656739417	472174	2.4187546987142e-05	390539	TRUE	1.61150165588435e-59	0.00156711008252266	741.106897976938
rs9600019	T	C	T	C	0.0127134	-0.00294903	0.335579	0.377487	finngen_R12_C3_COLORECTAL_EXALLC	13	72743447	0.834413	390539	0.0141072	Colorectal cancer, excluding all cancers (controls excluding all cancers) || id:finngen_R12_C3_COLORECTAL_EXALLC	13	73317585	0.00213096	2.39999e-09	472174	ieu-b-4879	telomere length || id:ieu-b-4879	7.53771756381132e-05	472174	1.11895984023654e-07	390539	TRUE	0.000113681365505496	7.2076144024978e-05	34.0347901730003
rs9878436	T	C	T	C	-0.0143407	0.0123983	0.434393	0.352865	finngen_R12_C3_COLORECTAL_EXALLC	3	138525558	0.382716	390539	0.0142036	Colorectal cancer, excluding all cancers (controls excluding all cancers) || id:finngen_R12_C3_COLORECTAL_EXALLC	3	138244400	0.00201819	1.20005e-12	472174	ieu-b-4879	telomere length || id:ieu-b-4879	0.000106922704043567	472174	1.95103195152816e-06	390539	TRUE	3.54942684368822e-05	0.000101057439652539	47.7213159896295
rs9955360	A	C	A	C	-0.0190311	-0.0148568	0.869288	0.855056	finngen_R12_C3_COLORECTAL_EXALLC	18	80250451	0.445563	390539	0.0194759	Colorectal cancer, excluding all cancers (controls excluding all cancers) || id:finngen_R12_C3_COLORECTAL_EXALLC	18	78008334	0.00299791	2.19999e-10	472174	ieu-b-4879	telomere length || id:ieu-b-4879	8.53401313590619e-05	472174	1.49002189141724e-06	390539	TRUE	0.000209950203371119	8.23070284429157e-05	38.8662732014023
rs1003322	A	C	A	C	0.0141734	0.0195201	0.213742	0.234371	ebi-a-GCST012879	22	51072289	0.364027	32072	0.0215046	Colorectal cancer || id:ebi-a-GCST012879	22	51072289	0.00247546	1e-08	472174	ieu-b-4879	telomere length || id:ieu-b-4879	6.94234002058768e-05	472174	2.56916040975074e-05	32072	TRUE	0.571708132603306	6.75200926573797e-05	31.8832499502112
rs10112752	A	G	A	G	-0.0287522	-0.016406	0.430369	0.394894	ebi-a-GCST012879	8	73958718	0.342223	32072	0.0172735	Colorectal cancer || id:ebi-a-GCST012879	8	73958718	0.00202518	9.49948e-46	472174	ieu-b-4879	telomere length || id:ieu-b-4879	0.00042670655684917	472174	2.81276565163558e-05	32072	TRUE	0.00778905070862304	0.000405328138554945	191.462202856053
rs1023767	A	G	A	G	-0.0183732	0.0306616	0.237595	0.291462	ebi-a-GCST012879	8	95530969	0.112838	32072	0.019338	Colorectal cancer || id:ebi-a-GCST012879	8	95530969	0.00234772	5.00035e-15	472174	ieu-b-4879	telomere length || id:ieu-b-4879	0.00012969416784267	472174	7.83850991682095e-05	32072	TRUE	0.660443646525879	0.000122298923298535	57.7531903647146
rs10768683	G	C	G	C	0.0469922	0.00508866	0.841033	0.795776	ebi-a-GCST012879	11	5247791	0.83195	32072	0.0239804	Colorectal cancer || id:ebi-a-GCST012879	11	5247791	0.00277015	1.50003e-64	472174	ieu-b-4879	telomere length || id:ieu-b-4879	0.000609088148066715	472174	1.40408840528116e-06	32072	TRUE	4.65553568509995e-05	0.000590475069411782	278.970519611231
rs10773176	G	A	G	A	-0.0172009	0.018219	0.741214	0.792699	ebi-a-GCST012879	12	122944713	0.39628	32072	0.0214774	Colorectal cancer || id:ebi-a-GCST012879	12	122944713	0.00228534	5.19996e-14	472174	ieu-b-4879	telomere length || id:ieu-b-4879	0.000119963289965123	472174	2.24376286423556e-05	32072	TRUE	0.281377437143869	0.000113505453760245	53.6001810257511
rs10805346	C	T	C	T	0.0117072	0.0250474	0.439339	0.472328	ebi-a-GCST012879	4	9920347	0.147603	32072	0.0172973	Colorectal cancer || id:ebi-a-GCST012879	4	9920347	0.00202147	7.00003e-09	472174	ieu-b-4879	telomere length || id:ieu-b-4879	7.10297679414394e-05	472174	6.53794574741101e-05	32072	TRUE	0.952716	6.75205817577593e-05	31.883480920905
rs10840270	G	C	G	C	0.014383	-0.0094566	0.655684	0.596728	ebi-a-GCST012879	11	9629553	0.593089	32072	0.0176969	Colorectal cancer || id:ebi-a-GCST012879	11	9629553	0.00212494	1.29987e-11	472174	ieu-b-4879	telomere length || id:ieu-b-4879	9.70204423061661e-05	472174	8.90374715114796e-06	32072	TRUE	0.234101393482775	9.34072846003727e-05	44.1084244324814
rs10905255	T	G	T	G	-0.0182493	-0.0121762	0.57919	0.537118	ebi-a-GCST012879	10	5870267	0.489699	32072	0.0176265	Colorectal cancer || id:ebi-a-GCST012879	10	5870267	0.00203099	2.60016e-19	472174	ieu-b-4879	telomere length || id:ieu-b-4879	0.000170963093160695	472174	1.487941830609e-05	32072	TRUE	0.110155050221404	0.000162341488445209	76.6655512818586
rs11085072	T	C	T	C	-0.0131806	-0.00249434	0.236909	0.204898	ebi-a-GCST012879	19	4368142	0.902696	32072	0.0204026	Colorectal cancer || id:ebi-a-GCST012879	19	4368142	0.00236713	2.59998e-08	472174	ieu-b-4879	telomere length || id:ieu-b-4879	6.5659473453583e-05	472174	4.66059226285906e-07	32072	TRUE	0.19847554526143	6.2814259958295e-05	29.661
rs11117354	C	T	C	T	0.0232506	0.0271625	0.696513	0.612912	ebi-a-GCST012879	16	88092092	0.136423	32072	0.0182392	Colorectal cancer || id:ebi-a-GCST012879	16	88092092	0.00219601	3.40017e-26	472174	ieu-b-4879	telomere length || id:ieu-b-4879	0.00023735390384265	472174	6.91510716119088e-05	32072	TRUE	0.219107203753915	0.000228542852871969	107.936203974248
rs111527438	C	T	C	T	0.0125	0.0127487	0.351251	0.297182	ebi-a-GCST012879	17	29252703	0.481171	32072	0.0180981	Colorectal cancer || id:ebi-a-GCST012879	17	29252703	0.00211016	3.09999e-09	472174	ieu-b-4879	telomere length || id:ieu-b-4879	7.4311623473167e-05	472174	1.54724880631141e-05	32072	TRUE	0.416660452984161	7.12105421871875e-05	33.6260186526286
rs111950327	C	G	C	G	0.0238271	-0.0170794	0.063628	0.0664274	ebi-a-GCST012879	16	48283993	0.591837	32072	0.031854	Colorectal cancer || id:ebi-a-GCST012879	16	48283993	0.00409406	5.89997e-09	472174	ieu-b-4879	telomere length || id:ieu-b-4879	7.17302898810118e-05	472174	8.96425939730856e-06	32072	TRUE	0.342694340829496	6.76501963990335e-05	31.9446895986497
rs11212631	C	T	C	T	-0.0193458	0.0243674	0.199229	0.175842	ebi-a-GCST012879	11	108304509	0.269799	32072	0.0220814	Colorectal cancer || id:ebi-a-GCST012879	11	108304509	0.00256554	4.70002e-14	472174	ieu-b-4879	telomere length || id:ieu-b-4879	0.000120410200770032	472174	3.79707979825099e-05	32072	TRUE	0.404404382427948	0.000119416482562537	56.3918535213108
rs113525195	A	C	A	C	-0.0124075	0.0217047	0.290254	0.271427	ebi-a-GCST012879	14	23499321	0.250425	32072	0.0188848	Colorectal cancer || id:ebi-a-GCST012879	14	23499321	0.00224132	3.09999e-08	472174	ieu-b-4879	telomere length || id:ieu-b-4879	6.48981652986091e-05	472174	4.11875488955152e-05	32072	TRUE	0.776489685222445	6.3427812030344e-05	29.950736571681
rs11579626	C	A	C	A	0.0265113	-0.0338853	0.084882	0.107204	ebi-a-GCST012879	1	146741960	0.266148	32072	0.0304731	Colorectal cancer || id:ebi-a-GCST012879	1	146741960	0.00357752	1.29987e-13	472174	ieu-b-4879	telomere length || id:ieu-b-4879	0.00011629128526526	472174	3.85543772046318e-05	32072	TRUE	0.427896657480492	0.000109190472616696	51.5623139497999
rs11584821	T	C	T	C	-0.0306517	-0.030895	0.176208	0.178017	ebi-a-GCST012879	1	114419489	0.167244	32072	0.0223697	Colorectal cancer || id:ebi-a-GCST012879	1	114419489	0.00263623	2.99985e-31	472174	ieu-b-4879	telomere length || id:ieu-b-4879	0.000286231865015768	472174	5.94745670586715e-05	32072	TRUE	0.110570678903644	0.000272761029061892	128.825259124459
rs116863223	A	G	A	G	-0.0817874	-0.107038	0.011763	0.00900913	ebi-a-GCST012879	18	709396	0.24977	32072	0.093003	Colorectal cancer || id:ebi-a-GCST012879	18	709396	0.00937157	2.60016e-18	472174	ieu-b-4879	telomere length || id:ieu-b-4879	0.000161278999203952	472174	4.13014366384028e-05	32072	TRUE	0.276973793245347	0.000155518481574632	73.4428942094469
rs11699829	A	G	A	G	0.0641957	0.106601	0.034146	0.0237683	ebi-a-GCST012879	20	62157200	0.077101	32072	0.0603031	Colorectal cancer || id:ebi-a-GCST012879	20	62157200	0.00602028	1.50003e-26	472174	ieu-b-4879	telomere length || id:ieu-b-4879	0.000240754102418713	472174	9.74320867826885e-05	32072	TRUE	0.327843611398458	0.000271827375530838	128.384173892196
rs117034449	A	G	A	G	0.0374377	0.0265823	0.023304	0.0223826	ebi-a-GCST012879	10	103855348	0.637661	32072	0.0564415	Colorectal cancer || id:ebi-a-GCST012879	10	103855348	0.00667898	2.1e-08	472174	ieu-b-4879	telomere length || id:ieu-b-4879	6.6537871816042e-05	472174	6.91649475665224e-06	32072	TRUE	0.338148011896215	6.38025734325977e-05	30.1277109283054
rs117407747	T	C	T	C	0.0450533	-0.0453599	0.027571	0.0200334	ebi-a-GCST012879	7	159117178	0.618088	32072	0.0909812	Colorectal cancer || id:ebi-a-GCST012879	7	159117178	0.00611706	1.80011e-13	472174	ieu-b-4879	telomere length || id:ieu-b-4879	0.000114872907175656	472174	7.75065720735653e-06	32072	TRUE	0.169152457695375	0.000108841277365811	51.3973977747967
rs117512405	A	G	A	G	-0.0790134	-0.0369609	0.017043	0.0172815	ebi-a-GCST012879	20	62574274	0.54792	32072	0.0615112	Colorectal cancer || id:ebi-a-GCST012879	20	62574274	0.00824611	9.49948e-22	472174	ieu-b-4879	telomere length || id:ieu-b-4879	0.000194409992563945	472174	1.12583002550725e-05	32072	TRUE	0.066519302205827	0.000209176099192031	98.7877611462239
rs117630647	A	G	A	G	0.059565	0.0250995	0.021346	0.0159881	ebi-a-GCST012879	7	124779510	0.704388	32072	0.0661552	Colorectal cancer || id:ebi-a-GCST012879	7	124779510	0.00720413	1.39991e-16	472174	ieu-b-4879	telomere length || id:ieu-b-4879	0.00014476251051514	472174	4.48850028909321e-06	32072	TRUE	0.0858065209220879	0.000148237461236258	70.0039557555243
rs11769630	A	T	A	T	-0.0256807	0.0418107	0.072227	0.0715867	ebi-a-GCST012879	7	50257703	0.208768	32072	0.0332633	Colorectal cancer || id:ebi-a-GCST012879	7	50257703	0.00389475	4.30031e-11	472174	ieu-b-4879	telomere length || id:ieu-b-4879	9.20691908446461e-05	472174	4.92633403872197e-05	32072	TRUE	0.655228705563822	8.83863127611005e-05	41.7372310689934
rs11991877	A	T	A	T	-0.030138	-0.0177122	0.889309	0.904665	ebi-a-GCST012879	8	56664524	0.513444	32072	0.0271042	Colorectal cancer || id:ebi-a-GCST012879	8	56664524	0.00318686	3.19963e-21	472174	ieu-b-4879	telomere length || id:ieu-b-4879	0.000189374022968954	472174	1.3315794538251e-05	32072	TRUE	0.0796880334608055	0.000178823195461599	84.4504075392282
rs12369950	C	T	C	T	-0.0178308	-0.0141443	0.140675	0.234249	ebi-a-GCST012879	12	24762109	0.548527	32072	0.023575	Colorectal cancer || id:ebi-a-GCST012879	12	24762109	0.00290205	8e-10	472174	ieu-b-4879	telomere length || id:ieu-b-4879	7.99460341788003e-05	472174	1.12242073464893e-05	32072	TRUE	0.332593111801052	7.68680782766682e-05	36.2977443939083
rs12412214	A	G	A	G	-0.0245174	0.030715	0.279765	0.303088	ebi-a-GCST012879	10	101276256	0.1029	32072	0.0188326	Colorectal cancer || id:ebi-a-GCST012879	10	101276256	0.00222685	3.40017e-28	472174	ieu-b-4879	telomere length || id:ieu-b-4879	0.00025665822584005	472174	8.29364600673712e-05	32072	TRUE	0.230818109797274	0.000242240315920726	114.406808390329
rs12451892	C	T	C	T	-0.0116145	-0.0279039	0.380511	0.315173	ebi-a-GCST012879	17	2247982	0.147	32072	0.0192413	Colorectal cancer || id:ebi-a-GCST012879	17	2247982	0.00207578	2.19999e-08	472174	ieu-b-4879	telomere length || id:ieu-b-4879	6.62993645800021e-05	472174	6.557428327276e-05	32072	TRUE	0.993826486187107	6.35962997416866e-05	30.0303018577099
rs1291143	C	A	C	A	0.0493145	-0.021435	0.849026	0.805786	ebi-a-GCST012879	20	35525640	0.381919	32072	0.0245149	Colorectal cancer || id:ebi-a-GCST012879	20	35525640	0.0027991	1.80011e-69	472174	ieu-b-4879	telomere length || id:ieu-b-4879	0.000656941670176708	472174	2.38384168991829e-05	32072	TRUE	0.000322576426733493	0.000623451128895261	294.559810078854
rs12925933	C	A	C	A	-0.0146622	-0.0269312	0.66221	0.605709	ebi-a-GCST012879	16	90141355	0.136437	32072	0.0180844	Colorectal cancer || id:ebi-a-GCST012879	16	90141355	0.00213796	7.00003e-12	472174	ieu-b-4879	telomere length || id:ieu-b-4879	9.95991518509258e-05	472174	6.91471381387368e-05	32072	TRUE	0.77299548215571	9.61769050127495e-05	45.4164096033924
rs13062095	C	T	C	T	0.0138552	-0.0164668	0.327843	0.313595	ebi-a-GCST012879	3	101267385	0.373031	32072	0.0184852	Colorectal cancer || id:ebi-a-GCST012879	3	101267385	0.00214113	9.70063e-11	472174	ieu-b-4879	telomere length || id:ieu-b-4879	8.86749154259809e-05	472174	2.47434587957559e-05	32072	TRUE	0.441374197900812	8.46042607571041e-05	39.9511430471272
rs13230646	C	T	C	T	-0.0173277	-0.00642755	0.248945	0.244666	ebi-a-GCST012879	7	23930316	0.739849	32072	0.019357	Colorectal cancer || id:ebi-a-GCST012879	7	23930316	0.00232377	8.9002e-14	472174	ieu-b-4879	telomere length || id:ieu-b-4879	0.00011774546533378	472174	3.43806730404786e-06	32072	TRUE	0.118963407379134	0.000112276013971456	53.0195428918687
rs1332941	G	A	G	A	0.0256552	0.0346703	0.820466	0.76698	ebi-a-GCST012879	13	41695100	0.129012	32072	0.0228393	Colorectal cancer || id:ebi-a-GCST012879	13	41695100	0.00273159	5.90065e-21	472174	ieu-b-4879	telomere length || id:ieu-b-4879	0.000186783463709423	472174	7.18487896297003e-05	32072	TRUE	0.368345990298136	0.000193904594928769	91.5740770310193
rs139795227	C	A	C	A	0.0599379	-0.0353887	0.014021	0.0138026	ebi-a-GCST012879	1	92842367	0.64292	32072	0.0763311	Colorectal cancer || id:ebi-a-GCST012879	1	92842367	0.00873247	6.70039e-12	472174	ieu-b-4879	telomere length || id:ieu-b-4879	9.97666250821837e-05	472174	6.70230682649023e-06	32072	TRUE	0.199735084236255	9.93298308201226e-05	46.905423985828
rs142426306	T	C	T	C	-0.0504903	-0.0223884	0.039544	0.0327166	ebi-a-GCST012879	20	62488152	0.634771	32072	0.0471312	Colorectal cancer || id:ebi-a-GCST012879	20	62488152	0.00539933	8.69961e-21	472174	ieu-b-4879	telomere length || id:ieu-b-4879	0.000185163553215008	472174	7.03602063888391e-06	32072	TRUE	0.057626888008868	0.000193643966264477	91.450967767148
rs143190905	T	G	T	G	-0.0723995	-0.0565717	0.080404	0.0739914	ebi-a-GCST012879	20	62291767	0.0658597	32072	0.030756	Colorectal cancer || id:ebi-a-GCST012879	20	62291767	0.00369421	1.59993e-85	472174	ieu-b-4879	telomere length || id:ieu-b-4879	0.000812783005383286	472174	0.000105485795064564	32072	TRUE	0.00156761577300791	0.000775132341910275	366.27970338874
rs144204502	T	C	T	C	-0.100574	0.0299618	0.012562	0.0129803	ebi-a-GCST012879	17	76183233	0.681889	32072	0.0730979	Colorectal cancer || id:ebi-a-GCST012879	17	76183233	0.00913369	3.40017e-28	472174	ieu-b-4879	telomere length || id:ieu-b-4879	0.000256724415267549	472174	5.23871491645842e-06	32072	TRUE	0.0173047469769949	0.000250940100327283	118.516629626663
rs145114957	G	C	G	C	0.0272605	0.0385213	0.042648	0.0319026	ebi-a-GCST012879	1	94322469	0.391324	32072	0.0449376	Colorectal cancer || id:ebi-a-GCST012879	1	94322469	0.00498872	4.60002e-08	472174	ieu-b-4879	telomere length || id:ieu-b-4879	6.32356056918495e-05	472174	2.29125386729297e-05	32072	TRUE	0.583313450598801	6.0683126528895e-05	28.6546120708514
rs150150565	T	C	T	C	0.063762	-0.0476802	0.021455	0.0168719	ebi-a-GCST012879	18	708207	0.501015	32072	0.0708585	Colorectal cancer || id:ebi-a-GCST012879	18	708207	0.00739877	6.79986e-18	472174	ieu-b-4879	telomere length || id:ieu-b-4879	0.000157266518629339	472174	1.4118453775126e-05	32072	TRUE	0.127973441014016	0.000170711657332544	80.6190272737804
rs1611236	A	G	A	G	-0.0160135	-0.0131213	0.32687	0.327492	ebi-a-GCST012879	6	29748690	0.468229	32072	0.0180892	Colorectal cancer || id:ebi-a-GCST012879	6	29748690	0.00213359	6.09958e-14	472174	ieu-b-4879	telomere length || id:ieu-b-4879	0.000119288493751202	472174	1.64062348547255e-05	32072	TRUE	0.233720965228445	0.000112843496253357	53.287552466667
rs16978028	T	A	T	A	-0.029945	-0.0157413	0.143727	0.14205	ebi-a-GCST012879	18	42070981	0.517301	32072	0.0243105	Colorectal cancer || id:ebi-a-GCST012879	18	42070981	0.00285068	8.19974e-26	472174	ieu-b-4879	telomere length || id:ieu-b-4879	0.000233641500402234	472174	1.30734066947836e-05	32072	TRUE	0.0431316436705221	0.000220713674592066	104.237823872623
rs17445108	A	G	A	G	-0.0168922	0.0365752	0.12695	0.102006	ebi-a-GCST012879	12	57082058	0.223961	32072	0.0300767	Colorectal cancer || id:ebi-a-GCST012879	12	57082058	0.00300983	2e-08	472174	ieu-b-4879	telomere length || id:ieu-b-4879	6.67051393690749e-05	472174	4.61098878186082e-05	32072	TRUE	0.81140360606096	6.32519977801765e-05	29.8677114882823
rs17803849	T	C	T	C	0.0273203	-0.013933	0.405161	0.412808	ebi-a-GCST012879	2	210673445	0.418119	32072	0.0172078	Colorectal cancer || id:ebi-a-GCST012879	2	210673445	0.00203482	4.19952e-41	472174	ieu-b-4879	telomere length || id:ieu-b-4879	0.000381639156783773	472174	2.04423460918077e-05	32072	TRUE	0.0092614635753198	0.000359772523831069	169.935650300161
rs182059586	C	T	C	T	-0.0571159	0.0304284	0.02511	0.0226366	ebi-a-GCST012879	16	14652220	0.65769	32072	0.0686708	Colorectal cancer || id:ebi-a-GCST012879	16	14652220	0.00680853	4.90004e-17	472174	ieu-b-4879	telomere length || id:ieu-b-4879	0.000149019254207523	472174	6.12226890353874e-06	32072	TRUE	0.0916532620301958	0.000159715245394475	75.4251133888938
rs1907702	A	G	A	G	0.0150247	0.00779995	0.766771	0.783674	ebi-a-GCST012879	12	88955469	0.716696	32072	0.0214947	Colorectal cancer || id:ebi-a-GCST012879	12	88955469	0.00242651	5.89997e-10	472174	ieu-b-4879	telomere length || id:ieu-b-4879	8.11917598961486e-05	472174	4.10601109140719e-06	32072	TRUE	0.226142789308619	8.07402041624194e-05	38.1263420084156
rs1957937	T	A	T	A	0.0209365	-0.0127039	0.16018	0.147108	ebi-a-GCST012879	14	96181360	0.582716	32072	0.0231222	Colorectal cancer || id:ebi-a-GCST012879	14	96181360	0.00273361	1.9002e-14	472174	ieu-b-4879	telomere length || id:ieu-b-4879	0.00012421695363055	472174	9.41266881789686e-06	32072	TRUE	0.161577065445952	0.000117932270770055	55.6908839064387
rs1985369	G	A	G	A	-0.0311893	0.0143683	0.868178	0.854368	ebi-a-GCST012879	7	159119220	0.635065	32072	0.0302739	Colorectal cancer || id:ebi-a-GCST012879	7	159119220	0.00300952	3.59998e-25	472174	ieu-b-4879	telomere length || id:ieu-b-4879	0.00022741430637826	472174	7.02379811157579e-06	32072	TRUE	0.0312248199961138	0.000222657805323414	105.156195102785
rs2056726	A	G	A	G	-0.0228078	0.0401515	0.214376	0.222434	ebi-a-GCST012879	7	99780283	0.0418668	32072	0.019732	Colorectal cancer || id:ebi-a-GCST012879	7	99780283	0.00243638	7.89951e-21	472174	ieu-b-4879	telomere length || id:ieu-b-4879	0.000185564934879695	472174	0.000129094074118685	32072	TRUE	0.695248279897441	0.000175221620774865	82.7492425809122
rs2282764	G	A	G	A	-0.0224234	0.00551457	0.142384	0.183657	ebi-a-GCST012879	4	2255063	0.814147	32072	0.0234583	Colorectal cancer || id:ebi-a-GCST012879	4	2255063	0.00289392	9.30037e-15	472174	ieu-b-4879	telomere length || id:ieu-b-4879	0.00012713772545312	472174	1.72317953194225e-06	32072	TRUE	0.0842496614861231	0.000122796782654276	57.9883232389603
rs2555104	C	A	C	A	-0.0139717	-0.00452923	0.434255	0.400366	ebi-a-GCST012879	2	17841243	0.789989	32072	0.0170064	Colorectal cancer || id:ebi-a-GCST012879	2	17841243	0.00203498	6.59933e-12	472174	ieu-b-4879	telomere length || id:ieu-b-4879	9.98239218827839e-05	472174	2.21168896285495e-06	32072	TRUE	0.140557176864064	9.59166608991417e-05	45.2935060119266
rs28363070	A	G	A	G	0.0755557	0.0819354	0.013389	0.010096	ebi-a-GCST012879	5	1415068	0.36414	32072	0.0902865	Colorectal cancer || id:ebi-a-GCST012879	5	1415068	0.00959987	3.50026e-15	472174	ieu-b-4879	telomere length || id:ieu-b-4879	0.000131173637485192	472174	2.5679549967457e-05	32072	TRUE	0.268448917099799	0.000150819868405008	71.223660847686
rs28502153	A	C	A	C	-0.0215916	-0.00520479	0.377958	0.38363	ebi-a-GCST012879	22	17469049	0.772168	32072	0.0179761	Colorectal cancer || id:ebi-a-GCST012879	22	17469049	0.00206208	1.20005e-25	472174	ieu-b-4879	telomere length || id:ieu-b-4879	0.00023214405787167	472174	2.61405894948906e-06	32072	TRUE	0.0182590250358903	0.000219211280489048	103.528123263542
rs28577594	C	G	C	G	0.0187657	0.0186684	0.709829	0.701499	ebi-a-GCST012879	12	123895906	0.322473	32072	0.0188686	Colorectal cancer || id:ebi-a-GCST012879	12	123895906	0.00224024	5.40008e-17	472174	ieu-b-4879	telomere length || id:ieu-b-4879	0.000148585243151512	472174	3.05226772078198e-05	32072	TRUE	0.248073076352246	0.000145066548701014	68.5063004058193
rs2967355	C	A	C	A	-0.0461595	-0.0406752	0.774276	0.791277	ebi-a-GCST012879	16	82200103	0.0474832	32072	0.0205226	Colorectal cancer || id:ebi-a-GCST012879	16	82200103	0.00238972	4.00037e-83	472174	ieu-b-4879	telomere length || id:ieu-b-4879	0.000789559546221632	472174	0.0001224735990203	32072	TRUE	0.00314970609579798	0.000744776085098383	351.925
rs2977608	C	A	C	A	0.0129483	-0.0142084	0.743949	0.710583	ebi-a-GCST012879	1	768253	0.518712	32072	0.0220172	Colorectal cancer || id:ebi-a-GCST012879	1	768253	0.00233716	2.99999e-08	472174	ieu-b-4879	telomere length || id:ieu-b-4879	6.50010176904557e-05	472174	1.29855866800423e-05	32072	TRUE	0.439707040501091	6.38741512570291e-05	30.161512288332
rs35640778	A	G	A	G	-0.209011	0.109238	0.020757	0.0141527	ebi-a-GCST012879	20	62321128	0.11896	32072	0.0700624	Colorectal cancer || id:ebi-a-GCST012879	20	62321128	0.00702087	9.59401e-195	472174	ieu-b-4879	telomere length || id:ieu-b-4879	0.00187344868428449	472174	7.57958768242846e-05	32072	TRUE	2.01554393634118e-09	0.00177591977409955	840.031419985751
rs3767952	A	G	A	G	0.0134472	0.0269254	0.226709	0.244158	ebi-a-GCST012879	1	41231032	0.189308	32072	0.0205126	Colorectal cancer || id:ebi-a-GCST012879	1	41231032	0.00238826	1.79999e-08	472174	ieu-b-4879	telomere length || id:ieu-b-4879	6.71384220937299e-05	472174	5.37230440871458e-05	32072	TRUE	0.880948522046837	6.34023625125568e-05	29.9387184977623
rs3785074	G	A	G	A	0.023863	8.45064e-05	0.289672	0.246251	ebi-a-GCST012879	16	69406986	0.996503	32072	0.0192808	Colorectal cancer || id:ebi-a-GCST012879	16	69406986	0.00220455	2.60016e-27	472174	ieu-b-4879	telomere length || id:ieu-b-4879	0.000248085962180513	472174	5.99004579161435e-10	32072	TRUE	0.00642173123213968	0.000234339516876623	110.67449377007
rs3891167	G	A	G	A	-0.0425685	-0.016664	0.253435	0.222314	ebi-a-GCST012879	18	658423	0.410285	32072	0.0202382	Colorectal cancer || id:ebi-a-GCST012879	18	658423	0.00239551	1.20005e-70	472174	ieu-b-4879	telomere length || id:ieu-b-4879	0.000668328743484627	472174	2.11400790031498e-05	32072	TRUE	0.000229477411655329	0.000685710670036111	323.995545695018
rs41269079	A	T	A	T	0.0153617	-0.01426	0.188991	0.191039	ebi-a-GCST012879	1	45252015	0.509514	32072	0.0216193	Colorectal cancer || id:ebi-a-GCST012879	1	45252015	0.0025499	1.7e-09	472174	ieu-b-4879	telomere length || id:ieu-b-4879	7.68596938779522e-05	472174	1.3565972842841e-05	32072	TRUE	0.378316713113897	7.23394747969817e-05	34.1591455484889
rs41304832	A	G	A	G	0.0611702	0.0693668	0.012378	0.0139729	ebi-a-GCST012879	20	62375508	0.317144	32072	0.0693428	Colorectal cancer || id:ebi-a-GCST012879	20	62375508	0.0093095	5.00035e-11	472174	ieu-b-4879	telomere length || id:ieu-b-4879	9.14296694184945e-05	472174	3.12024043954321e-05	32072	TRUE	0.490799674868163	9.14852397455258e-05	43.2007208494285
rs4498805	T	G	T	G	0.0150601	-0.032008	0.546632	0.517198	ebi-a-GCST012879	1	110910397	0.0601534	32072	0.0170285	Colorectal cancer || id:ebi-a-GCST012879	1	110910397	0.00200376	5.70033e-14	472174	ieu-b-4879	telomere length || id:ieu-b-4879	0.000119622292623129	472174	0.000110158366081549	32072	TRUE	0.938999737459725	0.000112416904351668	53.0860823345759
rs4530278	T	G	T	G	0.0138793	0.00599552	0.59815	0.59458	ebi-a-GCST012879	19	33752994	0.730897	32072	0.0174322	Colorectal cancer || id:ebi-a-GCST012879	19	33752994	0.0020567	1.50003e-11	472174	ieu-b-4879	telomere length || id:ieu-b-4879	9.64386485281346e-05	472174	3.68849118933559e-06	32072	TRUE	0.170997164404671	9.26060161655233e-05	43.7300175276175
rs45604339	T	C	T	C	-0.020433	0.0163908	0.34242	0.288204	ebi-a-GCST012879	14	65543102	0.372449	32072	0.0183775	Colorectal cancer || id:ebi-a-GCST012879	14	65543102	0.00211433	4.30031e-22	472174	ieu-b-4879	telomere length || id:ieu-b-4879	0.000197757335954818	472174	2.48037706585231e-05	32072	TRUE	0.115482082388897	0.000188019106480446	88.7940525235014
rs4695407	G	A	G	A	0.0141511	0.0255162	0.507843	0.467491	ebi-a-GCST012879	4	48843372	0.132739	32072	0.0169725	Colorectal cancer || id:ebi-a-GCST012879	4	48843372	0.00199925	1.50003e-12	472174	ieu-b-4879	telomere length || id:ieu-b-4879	0.000106096212747805	472174	7.04710584071313e-05	32072	TRUE	0.741210999879162	0.000100102179342345	47.2701780722766
rs4724	A	G	A	G	-0.0547446	0.0102287	0.116598	0.129386	ebi-a-GCST012879	17	7760397	0.702153	32072	0.0267477	Colorectal cancer || id:ebi-a-GCST012879	17	7760397	0.00312441	9.79941e-69	472174	ieu-b-4879	telomere length || id:ieu-b-4879	0.000649776528803676	472174	4.56002323039791e-06	32072	TRUE	5.16136146819311e-05	0.000617393493977345	291.696012058335
rs4731541	G	C	G	C	-0.0206119	-0.0168742	0.624901	0.622411	ebi-a-GCST012879	7	128678236	0.340187	32072	0.0176917	Colorectal cancer || id:ebi-a-GCST012879	7	128678236	0.00205962	1.39991e-23	472174	ieu-b-4879	telomere length || id:ieu-b-4879	0.000212065252801449	472174	2.83658611347202e-05	32072	TRUE	0.109429323149954	0.000199169656897639	94.0610693475815
rs4743037	T	C	T	C	0.0147971	-0.0247602	0.230874	0.219986	ebi-a-GCST012879	9	109639970	0.226231	32072	0.0204609	Colorectal cancer || id:ebi-a-GCST012879	9	109639970	0.00238094	5.1e-10	472174	ieu-b-4879	telomere length || id:ieu-b-4879	8.17938331730665e-05	472174	4.56604345803931e-05	32072	TRUE	0.69188746114164	7.77599071617989e-05	36.7189061431337
rs59409453	G	A	G	A	0.0202133	0.0150601	0.730602	0.715072	ebi-a-GCST012879	17	1666218	0.436619	32072	0.0193596	Colorectal cancer || id:ebi-a-GCST012879	17	1666218	0.00230175	1.59993e-18	472174	ieu-b-4879	telomere length || id:ieu-b-4879	0.000163300300503254	472174	1.88693003204337e-05	32072	TRUE	0.143790233965447	0.000160834666572922	75.9538421959543
rs6054257	A	G	A	G	-0.0141684	0.00241409	0.793522	0.768236	ebi-a-GCST012879	20	66370	0.911535	32072	0.0217285	Colorectal cancer || id:ebi-a-GCST012879	20	66370	0.00247729	1.09999e-08	472174	ieu-b-4879	telomere length || id:ieu-b-4879	6.92719804917687e-05	472174	3.84900339589724e-07	32072	TRUE	0.181937461387449	6.57815906663195e-05	31.0622685535325
rs6536702	A	G	A	G	0.0534148	0.0420181	0.774647	0.774424	ebi-a-GCST012879	4	164028105	0.0366387	32072	0.0201066	Colorectal cancer || id:ebi-a-GCST012879	4	164028105	0.00238875	9.39723e-111	472174	ieu-b-4879	telomere length || id:ieu-b-4879	0.0010578447234947	472174	0.000136156208253218	32072	TRUE	0.000299164916397358	0.000996140038131707	470.818435178696
rs6584579	G	A	G	A	0.0114923	0.00730937	0.398876	0.4434	ebi-a-GCST012879	10	105645725	0.672843	32072	0.0173106	Colorectal cancer || id:ebi-a-GCST012879	10	105645725	0.00204674	2e-08	472174	ieu-b-4879	telomere length || id:ieu-b-4879	6.67666102491246e-05	472174	5.55948133027696e-06	32072	TRUE	0.313739886530402	6.33353067410892e-05	29.9070526269054
rs6587577	G	A	G	A	-0.0182148	-0.0272904	0.826346	0.762858	ebi-a-GCST012879	1	151402045	0.22168	32072	0.0223312	Colorectal cancer || id:ebi-a-GCST012879	1	151402045	0.0026359	4.79954e-12	472174	ieu-b-4879	telomere length || id:ieu-b-4879	0.000101122268833307	472174	4.65668108482627e-05	32072	TRUE	0.575405386336512	9.52194196818431e-05	44.9642252974545
rs6590343	G	A	G	A	0.0121739	-0.00158112	0.516385	0.559924	ebi-a-GCST012879	11	128500215	0.925736	32072	0.0169629	Colorectal cancer || id:ebi-a-GCST012879	11	128500215	0.00201444	1.5e-09	472174	ieu-b-4879	telomere length || id:ieu-b-4879	7.7342279312138e-05	472174	2.70913335375333e-07	32072	TRUE	0.151619858165453	7.40223445606243e-05	34.9538658429803
rs6669563	A	G	A	G	0.0182358	0.0182542	0.437768	0.450121	ebi-a-GCST012879	1	32279629	0.293142	32072	0.0173642	Colorectal cancer || id:ebi-a-GCST012879	1	32279629	0.00202476	2.09991e-19	472174	ieu-b-4879	telomere length || id:ieu-b-4879	0.000171762243603047	472174	3.44589567321498e-05	32072	TRUE	0.209848527709802	0.000163696430387759	77.3055255676337
rs66731853	A	G	A	G	-0.0177791	0.0273583	0.317304	0.309917	ebi-a-GCST012879	1	20916238	0.129939	32072	0.0180661	Colorectal cancer || id:ebi-a-GCST012879	1	20916238	0.00215421	1.50003e-16	472174	ieu-b-4879	telomere length || id:ieu-b-4879	0.000144238299654984	472174	7.1502196193597e-05	32072	TRUE	0.537932173916736	0.00013694697581372	64.6713840143782
rs6751209	C	T	C	T	-0.0140465	-0.0176895	0.204231	0.167115	ebi-a-GCST012879	2	43588302	0.408435	32072	0.021399	Colorectal cancer || id:ebi-a-GCST012879	2	43588302	0.00248465	1.6e-08	472174	ieu-b-4879	telomere length || id:ieu-b-4879	6.76824671621324e-05	472174	2.13076691070186e-05	32072	TRUE	0.531471191042562	6.41320205865052e-05	30.283286552728
rs6776756	A	G	A	G	-0.0174439	0.0348661	0.597562	0.631142	ebi-a-GCST012879	3	128215821	0.0490332	32072	0.0177138	Colorectal cancer || id:ebi-a-GCST012879	3	128215821	0.00203747	1.10002e-17	472174	ieu-b-4879	telomere length || id:ieu-b-4879	0.000155216214196404	472174	0.000120790240899769	32072	TRUE	0.799151466626898	0.000146352156624372	69.1135054082111
rs6790988	G	A	G	A	0.0145728	0.00356947	0.741902	0.750455	ebi-a-GCST012879	3	170263320	0.852337	32072	0.0191765	Colorectal cancer || id:ebi-a-GCST012879	3	170263320	0.00228428	1.79999e-10	472174	ieu-b-4879	telomere length || id:ieu-b-4879	8.61885693871902e-05	472174	1.08036213334366e-06	32072	TRUE	0.153086267081445	8.13293283832456e-05	38.4045550580436
rs6881568	A	C	A	C	0.0169256	-0.0135314	0.36258	0.321797	ebi-a-GCST012879	5	1670265	0.449874	32072	0.0179076	Colorectal cancer || id:ebi-a-GCST012879	5	1670265	0.00207735	3.69999e-16	472174	ieu-b-4879	telomere length || id:ieu-b-4879	0.000140574812409711	472174	1.7803443174695e-05	32072	TRUE	0.18566568083062	0.000132418197648464	62.5324456538185
rs7099229	A	G	A	G	-0.0153288	0.00769425	0.273301	0.271469	ebi-a-GCST012879	10	96134685	0.69062	32072	0.0193316	Colorectal cancer || id:ebi-a-GCST012879	10	96134685	0.00224403	8.4004e-12	472174	ieu-b-4879	telomere length || id:ieu-b-4879	9.88134022115804e-05	472174	4.93964661666286e-06	32072	TRUE	0.181058727405529	9.33344762452031e-05	44.0740399450843
rs7164950	G	A	G	A	0.0129362	0.0155803	0.405979	0.397303	ebi-a-GCST012879	15	56775385	0.375934	32072	0.0175967	Colorectal cancer || id:ebi-a-GCST012879	15	56775385	0.00204001	2.30001e-10	472174	ieu-b-4879	telomere length || id:ieu-b-4879	8.51552908005392e-05	472174	2.44444120323163e-05	32072	TRUE	0.457854548262055	8.07139880949304e-05	38.1139615165956
rs7209057	A	G	A	G	0.011819	0.00825022	0.561044	0.538248	ebi-a-GCST012879	17	65705530	0.635553	32072	0.0174082	Colorectal cancer || id:ebi-a-GCST012879	17	65705530	0.00202865	5.69994e-09	472174	ieu-b-4879	telomere length || id:ieu-b-4879	7.1881274076511e-05	472174	7.00359981259683e-06	32072	TRUE	0.312190636443942	6.8803316501225e-05	32.4892349261299
rs7221585	T	C	T	C	0.0143271	0.00493429	0.22401	0.297933	ebi-a-GCST012879	17	76195153	0.807124	32072	0.0202111	Colorectal cancer || id:ebi-a-GCST012879	17	76195153	0.00247042	6.69993e-09	472174	ieu-b-4879	telomere length || id:ieu-b-4879	7.12268652148939e-05	472174	1.85853041192814e-06	32072	TRUE	0.220089195690567	7.13625089883648e-05	33.6977833524216
rs73581419	T	C	T	C	0.0229838	0.00517809	0.106605	0.0983912	ebi-a-GCST012879	14	21941148	0.850501	32072	0.0274729	Colorectal cancer || id:ebi-a-GCST012879	14	21941148	0.00324156	1.29987e-12	472174	ieu-b-4879	telomere length || id:ieu-b-4879	0.000106460639612661	472174	1.10772188873596e-06	32072	TRUE	0.108343921681063	0.000100622419401945	47.5158701756723
rs73730598	A	G	A	G	0.0273632	0.0487058	0.054793	0.0423022	ebi-a-GCST012879	5	77973	0.237591	32072	0.0412401	Colorectal cancer || id:ebi-a-GCST012879	5	77973	0.00439272	4.70002e-10	472174	ieu-b-4879	telomere length || id:ieu-b-4879	8.21733151272674e-05	472174	4.34914707397478e-05	32072	TRUE	0.668594453196649	7.75560664019146e-05	36.6226432932799
rs75664430	G	C	G	C	-0.0235179	-0.00495237	0.248028	0.219263	ebi-a-GCST012879	17	8064779	0.800695	32072	0.0196174	Colorectal cancer || id:ebi-a-GCST012879	17	8064779	0.0023186	3.59998e-24	472174	ieu-b-4879	telomere length || id:ieu-b-4879	0.000217846489672542	472174	1.98720856490922e-06	32072	TRUE	0.0206897944936862	0.000206314359270614	97.4359660844368
rs76065543	T	C	T	C	0.0342843	0.00260508	0.137527	0.115748	ebi-a-GCST012879	16	74678063	0.920584	32072	0.0261296	Colorectal cancer || id:ebi-a-GCST012879	16	74678063	0.00290708	4.19952e-32	472174	ieu-b-4879	telomere length || id:ieu-b-4879	0.00029447502640714	472174	3.09939916654798e-07	32072	TRUE	0.00400810795416832	0.000278839340372161	131.696851285346
rs76219171	A	G	A	G	0.0359839	-0.024468	0.058433	0.0512231	ebi-a-GCST012879	16	50188929	0.49541	32072	0.0358912	Colorectal cancer || id:ebi-a-GCST012879	16	50188929	0.00431741	7.8001e-17	472174	ieu-b-4879	telomere length || id:ieu-b-4879	0.000147097657960479	472174	1.44915797833693e-05	32072	TRUE	0.149259801450877	0.000142480644488916	67.2849576737544
rs762679	A	T	A	T	0.0310104	-0.00927628	0.856501	0.864681	ebi-a-GCST012879	8	48885436	0.689843	32072	0.0232448	Colorectal cancer || id:ebi-a-GCST012879	8	48885436	0.00285024	1.39991e-27	472174	ieu-b-4879	telomere length || id:ieu-b-4879	0.000250635614086458	472174	4.965865516725e-06	32072	TRUE	0.0183983137946663	0.000236385852614242	111.641171194012
rs76666449	C	T	C	T	0.0295125	-0.00393178	0.100625	0.0991299	ebi-a-GCST012879	12	120904895	0.890623	32072	0.0285914	Colorectal cancer || id:ebi-a-GCST012879	12	120904895	0.00333186	8.19974e-19	472174	ieu-b-4879	telomere length || id:ieu-b-4879	0.000166136907742875	472174	5.89669085239979e-07	32072	TRUE	0.0356706950554347	0.000157648085322144	74.4487484453742
rs77231040	C	G	C	G	0.0989303	0.130667	0.005742	0.00721843	ebi-a-GCST012879	10	106280527	0.165149	32072	0.0941428	Colorectal cancer || id:ebi-a-GCST012879	10	106280527	0.0134649	1.99986e-13	472174	ieu-b-4879	telomere length || id:ieu-b-4879	0.000114314812554495	472174	6.00665337860503e-05	32072	TRUE	0.610201943696142	0.000111750874411161	52.7715311372152
rs7772289	T	G	T	G	0.017549	0.0134136	0.503081	0.503173	ebi-a-GCST012879	6	28674322	0.432102	32072	0.0170743	Colorectal cancer || id:ebi-a-GCST012879	6	28674322	0.00200003	1.69981e-18	472174	ieu-b-4879	telomere length || id:ieu-b-4879	0.000163027433094911	472174	1.92440984221771e-05	32072	TRUE	0.146354115550085	0.00015397785370132	72.7152276725481
rs77732866	A	G	A	G	0.0177942	-0.0151634	0.137597	0.155771	ebi-a-GCST012879	2	58979879	0.515095	32072	0.0232952	Colorectal cancer || id:ebi-a-GCST012879	2	58979879	0.00290595	9.20005e-10	472174	ieu-b-4879	telomere length || id:ieu-b-4879	7.94046515079851e-05	472174	1.32116055414774e-05	32072	TRUE	0.360536720632212	7.51460495548967e-05	35.4845270324615
rs7790856	T	C	T	C	-0.0437199	-0.022866	0.289139	0.300569	ebi-a-GCST012879	7	124459852	0.215331	32072	0.0184546	Colorectal cancer || id:ebi-a-GCST012879	7	124459852	0.00220526	1.80011e-87	472174	ieu-b-4879	telomere length || id:ieu-b-4879	0.00083171996816718	472174	4.78686716492277e-05	32072	TRUE	0.000144678124053426	0.000785741475994617	371.296867552073
rs78491606	C	A	C	A	-0.0756311	-0.0690059	0.018433	0.0176399	ebi-a-GCST012879	3	72891547	0.314397	32072	0.0685917	Colorectal cancer || id:ebi-a-GCST012879	3	72891547	0.00741168	1.9002e-24	472174	ieu-b-4879	telomere length || id:ieu-b-4879	0.000220481177295336	472174	3.15585215855901e-05	32072	TRUE	0.109641999314434	0.000206988778545238	97.7545396360188
rs79977579	A	C	A	C	0.0281517	0.0453051	0.09555	0.0761924	ebi-a-GCST012879	12	54694560	0.138996	32072	0.030621	Colorectal cancer || id:ebi-a-GCST012879	12	54694560	0.00343182	2.29985e-16	472174	ieu-b-4879	telomere length || id:ieu-b-4879	0.000142494509620907	472174	6.82538014103611e-05	32072	TRUE	0.524126825966981	0.000136979160960602	64.6865851032421
rs80116508	A	G	A	G	-0.0352672	-0.0536828	0.062356	0.0527116	ebi-a-GCST012879	16	3650970	0.152747	32072	0.0375431	Colorectal cancer || id:ebi-a-GCST012879	16	3650970	0.00415151	1.99986e-17	472174	ieu-b-4879	telomere length || id:ieu-b-4879	0.000152814014027406	472174	6.37504730639559e-05	32072	TRUE	0.448067341095129	0.000145441446218395	68.6833679521982
rs80324517	A	G	A	G	0.0396515	-0.00133382	0.048259	0.0538108	ebi-a-GCST012879	6	204031	0.970552	32072	0.0361314	Colorectal cancer || id:ebi-a-GCST012879	6	204031	0.00466286	1.80011e-17	472174	ieu-b-4879	telomere length || id:ieu-b-4879	0.000153125582426292	472174	4.24938316068563e-08	32072	TRUE	0.0349664364360975	0.000144426316518302	68.2039131630301
rs8102497	A	G	A	G	-0.0149654	-0.0224557	0.431828	0.430442	ebi-a-GCST012879	19	57370055	0.203153	32072	0.0176453	Colorectal cancer || id:ebi-a-GCST012879	19	57370055	0.0020233	1.39991e-13	472174	ieu-b-4879	telomere length || id:ieu-b-4879	0.000115852537053318	472174	5.04980038152599e-05	32072	TRUE	0.526196429423223	0.000109899895786994	51.8973571076743
rs8105767	G	A	G	A	0.0328384	0.00566289	0.29467	0.301229	ebi-a-GCST012879	19	22215441	0.760015	32072	0.0185388	Colorectal cancer || id:ebi-a-GCST012879	19	22215441	0.00220117	2.49977e-50	472174	ieu-b-4879	telomere length || id:ieu-b-4879	0.000471142101476491	472174	2.90946267038588e-06	32072	TRUE	0.000527461264533719	0.000448252016809072	211.746967285912
rs869785	C	T	C	T	-0.0147303	0.0191505	0.672471	0.665354	ebi-a-GCST012879	3	24347800	0.279346	32072	0.0177027	Colorectal cancer || id:ebi-a-GCST012879	3	24347800	0.00212801	4.40048e-12	472174	ieu-b-4879	telomere length || id:ieu-b-4879	0.000101468573674939	472174	3.64893736196265e-05	32072	TRUE	0.484651009535576	9.55820847965348e-05	45.1354982875741
rs871134	T	C	T	C	-0.0182986	0.0250215	0.569032	0.554248	ebi-a-GCST012879	4	7044380	0.146901	32072	0.0172495	Colorectal cancer || id:ebi-a-GCST012879	4	7044380	0.0020263	1.69981e-19	472174	ieu-b-4879	telomere length || id:ieu-b-4879	0.000172684360507647	472174	6.56064000011864e-05	32072	TRUE	0.382290256530175	0.000164228088306922	77.556641891089
rs932002	T	C	T	C	-0.0402052	-0.00343395	0.150843	0.207903	ebi-a-GCST012879	1	226577306	0.879778	32072	0.0227036	Colorectal cancer || id:ebi-a-GCST012879	1	226577306	0.00279667	7.29962e-47	472174	ieu-b-4879	telomere length || id:ieu-b-4879	0.000437513768896974	472174	7.1334432681423e-07	32072	TRUE	0.000503574806174288	0.000414102263684454	195.608495969393
rs9398196	G	A	G	A	-0.0143586	0.0191787	0.52005	0.528588	ebi-a-GCST012879	6	109601554	0.257511	32072	0.0169379	Colorectal cancer || id:ebi-a-GCST012879	6	109601554	0.00201175	9.49948e-13	472174	ieu-b-4879	telomere length || id:ieu-b-4879	0.000107877057442987	472174	3.99763262598187e-05	32072	TRUE	0.481277193955347	0.000102918935756409	48.6004416397061
rs939916	A	G	A	G	0.0241795	0.0409965	0.669967	0.634143	ebi-a-GCST012879	11	202253	0.0250975	32072	0.0183028	Colorectal cancer || id:ebi-a-GCST012879	11	202253	0.00216724	6.59933e-29	472174	ieu-b-4879	telomere length || id:ieu-b-4879	0.000263551755098686	472174	0.000156419753374894	32072	TRUE	0.51823335142137	0.000258544561227249	122.109073200545
rs9419958	C	T	C	T	-0.0810098	-0.0626204	0.86139	0.875972	ebi-a-GCST012879	10	105675946	0.00991585	32072	0.0242833	Colorectal cancer || id:ebi-a-GCST012879	10	105675946	0.00293847	2.60016e-167	472174	ieu-b-4879	telomere length || id:ieu-b-4879	0.00160706656739417	472174	0.00020731334550121	32072	TRUE	8.37565700276406e-06	0.00156711008252266	741.106897976938
rs9600019	T	C	T	C	0.0127134	0.0260158	0.335579	0.340316	ebi-a-GCST012879	13	73317585	0.157906	32072	0.0184228	Colorectal cancer || id:ebi-a-GCST012879	13	73317585	0.00213096	2.39999e-09	472174	ieu-b-4879	telomere length || id:ieu-b-4879	7.53771756381132e-05	472174	6.21780548071021e-05	32072	TRUE	0.890185787966736	7.2076144024978e-05	34.0347901730003
rs9878436	T	C	T	C	-0.0143407	0.00443269	0.434393	0.39074	ebi-a-GCST012879	3	138244400	0.795544	32072	0.0171068	Colorectal cancer || id:ebi-a-GCST012879	3	138244400	0.00201819	1.20005e-12	472174	ieu-b-4879	telomere length || id:ieu-b-4879	0.000106922704043567	472174	2.09361728348653e-06	32072	TRUE	0.123267281946999	0.000101057439652539	47.7213159896295
rs9955360	A	C	A	C	-0.0190311	0.0130131	0.869288	0.830772	ebi-a-GCST012879	18	78008334	0.634797	32072	0.0273968	Colorectal cancer || id:ebi-a-GCST012879	18	78008334	0.00299791	2.19999e-10	472174	ieu-b-4879	telomere length || id:ieu-b-4879	8.53401313590619e-05	472174	7.03493097310289e-06	32072	TRUE	0.253758217169044	8.23070284429157e-05	38.8662732014023

## Sheet: Supplementary Table 3
Supplementary Table 3. Finding cellular phenotypes of SNPs for MR analysis from catalog.
Excluding confounding factors
TL to CRC
rsid	trait	chr	pos	p	OR or BETA	95% CI (TEXT)	MAPPED_GENE	PUBMEDID	FIRST AUTHOR	JOURNAL	Sample	STUDY ACCESSION	STUDY
rs11557154	Colorectal cancer	9	34107507	6e-10	0.052237	DCAF12	36539618	Fernandez-Rozadilla C	Nat Genet	21,731 European ancestry cases, 47,444 European ancestry controls, 78,473 East Asian ancestry cases, 107,143 East Asian ancestry controls	21,731 European ancestry cases, 47,444 European ancestry controls, 78,473 East Asian ancestry cases, 107,143 East Asian ancestry controls	GCST90129505	Deciphering colorectal cancer genetics through multi-omic analysis of 100,204 cases and 154,587 controls of European and east Asian ancestries.
rs17677991	Waist-to-hip ratio adjusted for BMI (additive genetic model)	15	41740185	4e-06	0.0144	MGA	30778226	Justice AE	Nat Genet	up to 130,976 European ancestry men, up to 164,238 African American, South Asian, East Asian and Hispanic ancestry men	up to 130,976 European ancestry men, up to 164,238 African American, South Asian, East Asian and Hispanic ancestry men	GCST007492	Protein-coding variants implicate novel genes related to lipid homeostasis contributing to body-fat distribution.
rs2230590	Body mass index	3	49898669	9e-26	0.019	MST1R	29273807	Turcot V	Nat Genet	up to 449,889 European ancestry individuals, up to 29,398 South Asian ancestry individuals, up to 27,610 African American individuals, up to 8,839 East Asian individuals, up to 10,772 Hispanic ancestry individuals	up to 449,889 European ancestry individuals, up to 29,398 South Asian ancestry individuals, up to 27,610 African American individuals, up to 8,839 East Asian individuals, up to 10,772 Hispanic ancestry individuals	GCST008129	Protein-altering variants associated with body mass index implicate pathways that control energy intake and expenditure in obesity.
rs2293579	Weight	11	47419207	2e-10	0.0196958	PSMC3	34594039	Sakaue S	Nat Genet	165,419 East Asian ancestry individuals	165,419 East Asian ancestry individuals	GCST90018729	A cross-population atlas of genetic associations for 220 human phenotypes.
rs2763979	Cancer (pleiotropy)(bidirectional)	6	31826815	2e-14		SNHG32	32887889	Rashkin SR	Nat Commun	64,962 European ancestry cases, 410,350 European ancestry controls	64,962 European ancestry cases, 410,350 European ancestry controls	GCST90011823	Pan-cancer study detects genetic risk variants and shared genetic basis in two large cohorts.
rs34517439	Body mass index	1	77984833	2e-40		DNAJB4, GIPC2	30595370	Kichaev G	Am J Hum Genet	approximately 458,000 European ancestry individuals	approximately 458,000 European ancestry individuals	GCST007039	Leveraging Polygenic Functional Enrichment to Improve GWAS Power.
rs35446936	Colorectal cancer	3	169768720	6e-08	1.07	ACTRT3	31089142	Law PJ	Nat Commun	31,197 European ancestry cases, 61,770 European ancestry controls	31,197 European ancestry cases, 61,770 European ancestry controls	GCST007992	Association analyses identify 31 new risk loci for colorectal cancer susceptibility.
rs3749147	Fasting blood glucose adjusted for BMI	2	27629051	6e-08	0.022	GPN1	25625282	Mahajan A	PLoS Genet	up to 33,231 non-diabetic individuals	up to 33,231 non-diabetic individuals	GCST007858	Identification and functional characterization of G6PC2 coding variants influencing glycemic traits define an effector transcript at the G6PC2-ABCB11 locus.
rs429358	Waist-to-hip ratio adjusted for BMI	19	44908684	3e-19		APOE	31669095	Zhu Z	J Allergy Clin Immunol	457,690 European ancestry individuals	457,690 European ancestry individuals	GCST009858	Shared Genetic and Experimental Links between Obesity-Related Traits and Asthma Subtypes in UK Biobank.
rs55747751	Waist-to-hip ratio adjusted for BMI	5	133061659	2e-09	0.0341138	HSPA4	34021172	Christakoudi S	Sci Rep	186,825 British ancestry men	186,825 British ancestry men	GCST012230	GWAS of allometric body-shape indices in UK Biobank identifies loci suggesting associations with morphogenesis, organogenesis, adrenal cell renewal and cancer.
rs56799554	Type 2 diabetes	17	43379045	4e-11	0.0327	LINC00910	32541925	Vujkovic M	Nat Genet	148,726 European ancestry cases, 24,646 African American cases, 8,616 Hispanic cases, 46,511 Asian ancestry cases, 965,732 European ancestry controls, 31,446 African American controls, 11,829 Hispanic controls, 169,776 Asian ancestry controls	148,726 European ancestry cases, 24,646 African American cases, 8,616 Hispanic cases, 46,511 Asian ancestry cases, 965,732 European ancestry controls, 31,446 African American controls, 11,829 Hispanic controls, 169,776 Asian ancestry controls	GCST010557	Discovery of 318 new risk loci for type 2 diabetes and related vascular outcomes among 1.4 million participants in a multi-ancestry meta-analysis.
rs5742915	Hip circumference adjusted for BMI	15	74044292	6e-09	0.0164066	PML	34021172	Christakoudi S	Sci Rep	219,872 British ancestry women	219,872 British ancestry women	GCST90020028	GWAS of allometric body-shape indices in UK Biobank identifies loci suggesting associations with morphogenesis, organogenesis, adrenal cell renewal and cancer.
rs6584485	Body mass index	10	102177487	3e-11	0.0176354	NOLC1 - ELOVL3	37280435	Hawkes G	Diabetologia	441,761 European ancestry individuals	441,761 European ancestry individuals	GCST90301650	Genetic evidence that high BMI in childhood has a protective effect on intermediate diabetes traits, including measures of insulin sensitivity and secretion, after accounting for BMI in adulthood.
rs6985028	Type 2 diabetes	8	30964578	3e-08	0.0408	TEX15 - PURG	34594039	Sakaue S	Nat Genet	38,841 European ancestry cases, 451,248 European ancestry controls, 45,383 East Asian ancestry cases, 132,032 East Asian ancestry controls	38,841 European ancestry cases, 451,248 European ancestry controls, 45,383 East Asian ancestry cases, 132,032 East Asian ancestry controls	GCST90018926	A cross-population atlas of genetic associations for 220 human phenotypes.
rs7705526	Lung cancer (conditioned on cigarettes per day)	5	1285859	2e-23	1.108	TERT	39366959	Gorman BR	Nat Commun	39,664 European ancestry cases, 119,158 European ancestry controls	39,664 European ancestry cases, 119,158 European ancestry controls	GCST90455521	Multi-ancestry GWAS meta-analyses of lung cancer reveal susceptibility loci and elucidate smoking-independent genetic risk.
Presso outlier
rs27067
rs33961405
TL to Mediation（biomarker）
rsid	trait	chr	pos	p	OR or BETA	95% CI (TEXT)	MAPPED_GENE	PUBMEDID	FIRST AUTHOR	JOURNAL	Sample	STUDY ACCESSION	STUDY
rs7705526	Myeloproliferative neoplasms (MTAG)	5	1285859	9e-87	0.029	TERT	37684235	Brown DW	Nat Commun	at least 1,427 cases, at least 480,951 controls (MTAG boosted by telomere length and loss of chromosome Y samples)	at least 1,427 cases, at least 480,951 controls (MTAG boosted by telomere length and loss of chromosome Y samples)	GCST90428574	Shared and distinct genetic etiologies for different types of clonal hematopoiesis.
rs10774624	Rheumatoid arthritis	12	111395984	2e-07	0.08647	LINC02356	30423114	Laufer VA	Hum Mol Genet	916 African American cases, 1,392 African American controls,	916 African American cases, 1,392 African American controls,	GCST006959	Genetic Influences on Susceptibility to Rheumatoid Arthritis in African-Americans.
rs932002	Serum total protein levels	1	226389605	3e-09	0.0153	PARP1	34594039	Sakaue S	Nat Genet	314,921 European ancestry individuals, 133,321 East Asian ancestry individuals	314,921 European ancestry individuals, 133,321 East Asian ancestry individuals	GCST90018976	A cross-population atlas of genetic associations for 220 human phenotypes.
rs10805346	Urate levels in obese individuals	4	9918723	4e-14	0.164	SLC2A9	25811787	Huffman JE	PLoS One	4,613 European ancestry male individuals, 4,690 European ancestry female individuals, 142 European ancestry individuals	4,613 European ancestry male individuals, 4,690 European ancestry female individuals, 142 European ancestry individuals	GCST002828	Modulation of genetic associations with serum urate levels by body-mass-index in humans.
rs66731853	Urine cytidine levels in chronic kidney disease	1	20589745	2e-42	0.288	CDA	37277652	Schlosser P	Nat Genet	4,739 European ancestry individuals	4,739 European ancestry individuals	GCST90264988	Genetic studies of paired metabolomes reveal enzymatic and transport processes at the interface of plasma and urine.
rs55747751	Waist-to-hip ratio adjusted for BMI	5	133061659	2e-09	0.0341138	HSPA4	34021172	Christakoudi S	Sci Rep	186,825 British ancestry men	186,825 British ancestry men	GCST012230	GWAS of allometric body-shape indices in UK Biobank identifies loci suggesting associations with morphogenesis, organogenesis, adrenal cell renewal and cancer.
Presso outlier
rs28577594,rs4498805
rs11426156,rs2555104,rs6590343,rs79977579,rs9398196
rs12412214,rs12451892,rs4498805,rs9398196
Mediation（biomarker） to CRC
rsid	trait	chr	pos	p	OR or BETA	95% CI (TEXT)	MAPPED_GENE	PUBMEDID	FIRST AUTHOR	JOURNAL	Sample	STUDY ACCESSION	STUDY
rs10065637	Inflammatory bowel disease	5	56143024	1e-07	1.07109	ANKRD55	26192919	Liu JZ	Nat Genet	12,882 European ancestry cases, 21,770 European ancestry controls	12,882 European ancestry cases, 21,770 European ancestry controls	GCST003043	Association analyses identify 38 susceptibility loci for inflammatory bowel disease and highlight shared genetic risk across populations.
rs10409243	Hypertension (confirmatory factor analysis Factor 12)	19	10222312	3E-10		DNMT1, S1PR2	38965376	Carey CE	Nat Hum Behav	338,391 European ancestry individuals	338,391 European ancestry individuals	GCST90309346	Principled distillation of UK Biobank phenotype data reveals underlying structure in human variation.
rs10774624	Systolic blood pressure	12	111395984	3E-19	0.481	LINC02356	30578418	Giri A	Nat Genet	365,998 European ancestry individuals, 63,490 African ancestry individuals, 22,802 Hispanic individuals, 4,792 Asian ancestry individuals, 2,695 Native American ancestry individuals	365,998 European ancestry individuals, 63,490 African ancestry individuals, 22,802 Hispanic individuals, 4,792 Asian ancestry individuals, 2,695 Native American ancestry individuals	GCST007267	Trans-ethnic association study of blood pressure determinants in over 750,000 individuals.
rs11187838	Fat-free mass	10	94278929	2E-11	0.14829	PLCE1, PLCE1-AS1	30593698	Hubel C	Am J Med Genet B Neuropsychiatr Genet	70,700 European ancestry female individuals, 85,261 European ancestry male individuals	70,700 European ancestry female individuals, 85,261 European ancestry male individuals	GCST007063	Genomics of body fat percentage may contribute to sex bias in anorexia nervosa.
rs11214775	Type 2 diabetes or prostate cancer (pleiotropy)	11	113936459	3E-11		HTR3B	33290408	Ray D	PLoS Genet	62,892 European ancestry T2D cases, 79,194 European ancestry PrCa cases, 659,536 European ancestry controls	62,892 European ancestry T2D cases, 79,194 European ancestry PrCa cases, 659,536 European ancestry controls	GCST011320	A powerful method for pleiotropic analysis under composite null hypothesis identifies novel shared loci between Type 2 Diabetes and Prostate Cancer.
rs114165349	HDL cholesterol levels in current drinkers	1	26695422	6e-09	0.023	ARID1A	30698716	de Vries PS	Am J Epidemiol	56,505 European ancestry individuals, 9,870 African American individuals, 2,491 Asian ancestry individuals, 2,528 Hispanic individuals	56,505 European ancestry individuals, 9,870 African American individuals, 2,491 Asian ancestry individuals, 2,528 Hispanic individuals	GCST008085	Multi-Ancestry Genome-Wide Association Study of Lipid Levels Incorporating Gene-Alcohol Interactions.
rs11723405	AFP levels	4	39688596	3e-09	0.0503033	SMIM14-DT - UBE2K	36329257	Lee CJ	Commun Biol	76,905 Taiwanese ancestry individuals	76,905 Taiwanese ancestry individuals	GCST90239635	Phenome-wide analysis of Taiwan Biobank reveals novel glycemia-related loci and genetic risks for diabetes.
rs12243124	Waist-to-hip ratio adjusted for BMI	10	93578182	1e-09	0.0208856	FFAR4	34021172	Christakoudi S	Sci Rep	219,872 British ancestry women	219,872 British ancestry women	GCST90020025	GWAS of allometric body-shape indices in UK Biobank identifies loci suggesting associations with morphogenesis, organogenesis, adrenal cell renewal and cancer.
rs1272131	Hip circumference adjusted for BMI	14	60419432	4e-06	0.0382	C14orf39	28552196	Tachmazidou I	Am J Hum Genet	1,247 whole genome sequenced European ancestry individuals, 3,052 whole genome sequenced individuals, 29,518 European ancestry individuals, 400 Carlantino (founder/genetic isolate) individuals, 831 Friuli Venezia Giulia (founder/genetic isolate) individuals, 998 Mylopotamos (founder/genetic isolate) individuals, 871 Pomak (founder/genetic isolate) individuals	1,247 whole genome sequenced European ancestry individuals, 3,052 whole genome sequenced individuals, 29,518 European ancestry individuals, 400 Carlantino (founder/genetic isolate) individuals, 831 Friuli Venezia Giulia (founder/genetic isolate) individuals, 998 Mylopotamos (founder/genetic isolate) individuals, 871 Pomak (founder/genetic isolate) individuals	GCST008156	Whole-Genome Sequencing Coupled to Imputation Discovers Genetic Signals for Anthropometric Traits.
rs12952818	Waist circumference adjusted for body mass index	17	18085277	7E-11	0.01933	GID4 - DRG2	34021172	Christakoudi S	Sci Rep	219,872 British ancestry women	219,872 British ancestry women	GCST90020029	GWAS of allometric body-shape indices in UK Biobank identifies loci suggesting associations with morphogenesis, organogenesis, adrenal cell renewal and cancer.
rs139974673	Sex hormone-binding globulin levels adjusted for BMI	15	43735687	5E-147	0.0656366	CATSPER2P1, CATSPER2P1	32042192	Ruth KS	Nat Med	368,929 European ancestry individuals	368,929 European ancestry individuals	GCST90012110	Using human genetics to understand the disease impacts of testosterone in men and women.
rs144198753	Alcohol consumption (drinks per week)	4	98792199	4E-68	0.23	BTF3P13 - EIF4E	30679032	Brazel DM	Biol Psychiatry	up to 357,854 European ancestry individuals	up to 357,854 European ancestry individuals	GCST008811	Exome Chip Meta-analysis Fine Maps Causal Variants and Elucidates the Genetic Architecture of Rare Coding Variants in Smoking and Alcohol Use.
rs149131600	Urinary albumin-to-creatinine ratio in diabetes	19	35058218	3e-08	0.0501	HPN, HPN-AS1	31511532	Teumer A	Nat Commun	51,541 European, African American, East Asian, South Asian or Hispanic ancestry individuals	51,541 European, African American, East Asian, South Asian or Hispanic ancestry individuals	GCST008792	Genome-wide association meta-analyses and fine-mapping elucidate pathways influencing albuminuria.
rs150844304	HDL cholesterol levels in current drinkers	15	43434427	2E-20	0.033	TP53BP1	30698716	de Vries PS	Am J Epidemiol	56,505 European ancestry individuals, 9,870 African American individuals, 2,491 Asian ancestry individuals, 2,528 Hispanic individuals	56,505 European ancestry individuals, 9,870 African American individuals, 2,491 Asian ancestry individuals, 2,528 Hispanic individuals	GCST008085	Multi-Ancestry Genome-Wide Association Study of Lipid Levels Incorporating Gene-Alcohol Interactions.
rs1514895	Hemoglobin A1c (HbA1c, maximum, inv-norm transformed)	3	170987904	1E-11	0.02151	KLF7P1 - RNU1-70P	39024449	Verma A	Science	98,772 African American or Afro-Caribbean individuals, 49,229 Hispanic or Latin American individuals, 5,477 East Asian ancestry individuals, 338,857 European ancestry individuals	98,772 African American or Afro-Caribbean individuals, 49,229 Hispanic or Latin American individuals, 5,477 East Asian ancestry individuals, 338,857 European ancestry individuals	GCST90479500	Diversity and scale: Genetic architecture of 2068 traits in the VA Million Veteran Program.
rs157935	Sex hormone-binding globulin levels adjusted for BMI	7	130900794	5E-27	0.0124201	LINC00513, LINC-PINT	32042192	Ruth KS	Nat Med	180,094 European ancestry men	180,094 European ancestry men	GCST90012108	Using human genetics to understand the disease impacts of testosterone in men and women.
rs1657792	Metabolic syndrome	15	60631230	6E-10	0.00754074	RORA	39349817	Park S	Nat Genet	1,384,348 European ancestry individuals	1,384,348 European ancestry individuals	GCST90444487	Multivariate genomic analysis of 5 million people elucidates the genetic architecture of shared components of the metabolic syndrome.
rs17764730	Waist-hip ratio	5	128021834	2E-13		SLC12A2-DT	30595370	Kichaev G	Am J Hum Genet	approximately 458,000 European ancestry individuals	approximately 458,000 European ancestry individuals	GCST007067	Leveraging Polygenic Functional Enrichment to Improve GWAS Power.
rs1782652	Sex hormone-binding globulin levels adjusted for BMI	10	79314368	1E-26	0.0136436	ZMIZ1	32042192	Ruth KS	Nat Med	188,908 European ancestry women	188,908 European ancestry women	GCST90012106	Using human genetics to understand the disease impacts of testosterone in men and women.
rs1883711	Waist-to-hip ratio adjusted for BMI	20	40551182	4E-18		LINC01370 - MAFB	31669095	Zhu Z	J Allergy Clin Immunol	457,690 European ancestry individuals	457,690 European ancestry individuals	GCST009858	Shared Genetic and Experimental Links between Obesity-Related Traits and Asthma Subtypes in UK Biobank.
rs1950436	Body mass index	14	25463379	1E-22	0.0208	OR7K1P - LINC02306	34594039	Sakaue S	Nat Genet	359,983 European ancestry individuals, 163,835 East Asian ancestry individuals	359,983 European ancestry individuals, 163,835 East Asian ancestry individuals	GCST90018947	A cross-population atlas of genetic associations for 220 human phenotypes.
rs2176040	Body mass index	2	226228086	1e-08	0.024	NYAP2 - MIR5702	25673413	Locke AE	Nature	up to 104,666 European ancestry male individuals, up to 132,115 European ancestry female individuals, 370 African American male individuals, 517 African American female individuals, 512 Hispanic male individuals, 764 Hispanic female individuals	up to 104,666 European ancestry male individuals, up to 132,115 European ancestry female individuals, 370 African American male individuals, 517 African American female individuals, 512 Hispanic male individuals, 764 Hispanic female individuals	GCST002783	Genetic studies of body mass index yield new insights for obesity biology.
rs2236295	Systolic blood pressure (MTAG)	10	62805132	3E-22	0.0168578	ADO	39537608	Koskeridis F	Nat Commun	at least 757,601 European ancestry individuals (MTAG boosted by 455,258 Alzheimer's disease samples)	at least 757,601 European ancestry individuals (MTAG boosted by 455,258 Alzheimer's disease samples)	GCST90449056	Multi-trait association analysis reveals shared genetic loci between Alzheimer's disease and cardiovascular traits.
rs224043	Appendicular lean mass	10	62765232	1E-17	0.0163	ALDH7A1P4 - ADO	33097823	Pei YF	Commun Biol	450,243 European ancestry individuals	450,243 European ancestry individuals	GCST90000025	The genetic architecture of appendicular lean mass characterized by association analysis in the UK Biobank study.
rs2294239	Waist-to-hip ratio adjusted for body mass index	22	29053489	4e-09	0.0267	ZNRF3	25673412	Shungin D	Nature	up to 56,910 European ancestry men, up to 86,570 European ancestry women	up to 56,910 European ancestry men, up to 86,570 European ancestry women	GCST002782	New genetic loci link adipose and insulin biology to body fat distribution.
rs2466826	Body mass index	16	28337023	2E-39	0.0258558	SBK1 - NPIPB6	37280435	Hawkes G	Diabetologia	441,761 European ancestry individuals	441,761 European ancestry individuals	GCST90301650	Genetic evidence that high BMI in childhood has a protective effect on intermediate diabetes traits, including measures of insulin sensitivity and secretion, after accounting for BMI in adulthood.
rs2853940	Waist-to-hip ratio adjusted for BMI	6	31281955	3E-17	0.0246751	RPL3P2 - WASF5P	34021172	Christakoudi S	Sci Rep	219,872 British ancestry women	219,872 British ancestry women	GCST90020025	GWAS of allometric body-shape indices in UK Biobank identifies loci suggesting associations with morphogenesis, organogenesis, adrenal cell renewal and cancer.
rs2854746	diastolic blood pressure (DBP, mean, inv-normal transformed)	7	45921046	4E-15	0.02185	IGFBP3	39024449	Verma A	Science	119,332 African American or Afro-Caribbean individuals, 57,990 Hispanic or Latin American individuals, 6,421 East Asian ancestry individuals, 425,743 European ancestry individuals	119,332 African American or Afro-Caribbean individuals, 57,990 Hispanic or Latin American individuals, 6,421 East Asian ancestry individuals, 425,743 European ancestry individuals	GCST90479581	Diversity and scale: Genetic architecture of 2068 traits in the VA Million Veteran Program.
rs295320	Body mass index (MTAG)	3	141605714	1E-11	0.01173	RASA2	36376304	Koskeridis F	Nat Commun	694,649 European ancestry individuals	694,649 European ancestry individuals	GCST90179150	Pleiotropic genetic architecture and novel loci for C-reactive protein levels.
rs2992073	Drinks per week	1	25923344	3E-15	0.0083	STMN1 - PAFAH2	36477530	Saunders GRB	Nature	2,428,851 European ancestry individuals	2,428,851 European ancestry individuals	GCST90243984	Genetic diversity fuels gene discovery for tobacco and alcohol use.
rs301802	Depression	1	8437247	1e-08	0.0084763	RERE	34586374	Giannakopoulou O	JAMA Psychiatry	15,771 East Asian ancestry cases, 178,777 East Asian ancestry controls, 170,756 European ancestry cases, 329,443 European ancestry controls	15,771 East Asian ancestry cases, 178,777 East Asian ancestry controls, 170,756 European ancestry cases, 329,443 European ancestry controls	GCST90058037	The Genetic Architecture of Depression in Individuals of East Asian Ancestry: A Genome-Wide Association Study.
rs34173062	Body mass index (BMI, mean, inv-normal transformed)	8	144103704	5E-18	0.05481	SHARPIN	39024449	Verma A	Science	424,221 European ancestry individuals	424,221 European ancestry individuals	GCST90475156	Diversity and scale: Genetic architecture of 2068 traits in the VA Million Veteran Program.
rs34324971	Diastolic blood pressure	7	74693042	2e-09	0.1199	GTF2I-AS1, GTF2I	30224653	Evangelou E	Nat Genet	757,601 European ancestry individuals	757,601 European ancestry individuals	GCST006630	Genetic analysis of over 1 million people identifies 535 new loci associated with blood pressure traits.
rs34707604	Body fat percentage (adjusted for testosterone and SHBG)	4	68625738	7E-16	0.18	UGT2B17 - UGT2B15	37867527	Roshandel D	Front Endocrinol (Lausanne)	157,937 British ancestry males	157,937 British ancestry males	GCST90432179	Beyond apples and pears: sex-specific genetics of body fat percentage.
rs35023999	Major depressive disorder (broad)	11	113395689	1e-06	0.0163	ANKK1	38177345	Meng X	Nat Genet	258,364 European ancestry cases, 571,252 European ancestry controls, 36,818 African ancestry cases, 161,679 African ancestry controls, 21,980 East Asian ancestry cases, 360,956 East Asian ancestry controls, 4,505 South Asian ancestry cases, 27,176 South Asian ancestry controls, 25,013 Hispanic or Latin American cases, 352,946 Hispanic or Latin American controls	258,364 European ancestry cases, 571,252 European ancestry controls, 36,818 African ancestry cases, 161,679 African ancestry controls, 21,980 East Asian ancestry cases, 360,956 East Asian ancestry controls, 4,505 South Asian ancestry cases, 27,176 South Asian ancestry controls, 25,013 Hispanic or Latin American cases, 352,946 Hispanic or Latin American controls	GCST90328131	Multi-ancestry genome-wide association study of major depression aids locus discovery, fine mapping, gene prioritization and causal inference.
rs36086195	Sex hormone-binding globulin levels adjusted for BMI	1	16184399	2E-52	0.017046	EPHA2-AS1 - ARHGEF19	32042192	Ruth KS	Nat Med	180,094 European ancestry men	180,094 European ancestry men	GCST90012108	Using human genetics to understand the disease impacts of testosterone in men and women.
rs3767848	Waist-hip ratio	1	214000497	2e-09	0.0124	PROX1	30239722	Pulit SL	Hum Mol Genet	697,734 European ancestry individuals	697,734 European ancestry individuals	GCST008996	Meta-analysis of genome-wide association studies for body fat distribution in 694,649 individuals of European ancestry.
rs3791151	Smoking cessation	1	43612931	6E-15	0.00996	PTPRF	36477530	Saunders GRB	Nature	1,400,535 European ancestry, East Asian ancestry, Hispanic or Latin American, African ancestry individuals	1,400,535 European ancestry, East Asian ancestry, Hispanic or Latin American, African ancestry individuals	GCST90243988	Genetic diversity fuels gene discovery for tobacco and alcohol use.
rs3803286	Body mass index	14	102780133	3E-21		TRAF3	30595370	Kichaev G	Am J Hum Genet	approximately 458,000 European ancestry individuals	approximately 458,000 European ancestry individuals	GCST007039	Leveraging Polygenic Functional Enrichment to Improve GWAS Power.
rs3826331	Body mass index	17	39994239	3e-06		PSMD3	31669095	Zhu Z	J Allergy Clin Immunol	457,822 European ancestry individuals	457,822 European ancestry individuals	GCST009871	Shared Genetic and Experimental Links between Obesity-Related Traits and Asthma Subtypes in UK Biobank.
rs3842763	Waist-hip ratio	11	2157974	2e-08		IGF2, INS-IGF2	30595370	Kichaev G	Am J Hum Genet	approximately 458,000 European ancestry individuals	approximately 458,000 European ancestry individuals	GCST007067	Leveraging Polygenic Functional Enrichment to Improve GWAS Power.
rs42032	Hip circumference adjusted for BMI	7	92608112	2E-29	0.0393482	CDK6	34021172	Christakoudi S	Sci Rep	186,825 British ancestry men	186,825 British ancestry men	GCST012227	GWAS of allometric body-shape indices in UK Biobank identifies loci suggesting associations with morphogenesis, organogenesis, adrenal cell renewal and cancer.
rs4418728	Diastolic blood pressure	10	93079967	2e-08	0.1975	CYP26A1 - NIP7P1	30487518	Takeuchi F	Nat Commun	130,777 Japanese ancestry individuals	130,777 Japanese ancestry individuals	GCST007704	Interethnic analyses of blood pressure loci in populations of East Asian and European descent.
rs4665972	Triglyceride levels x alcohol consumption (regular vs non-regular drinkers) interaction (2df)	2	27375230	9E-29		SNX17	30698716	de Vries PS	Am J Epidemiol	44,831 European ancestry regular drinkers, 3,976 African American regular drinkers, 1,288 Asian ancestry regular drinkers, 827 Hispanic regular drinkers, 11,674 European ancestry non-regular drinkers, 5,894 African American non-regular drinkers, 1,203 Asian ancestry non-regular drinkers, 1,701 Hispanic non-regular drinkers	44,831 European ancestry regular drinkers, 3,976 African American regular drinkers, 1,288 Asian ancestry regular drinkers, 827 Hispanic regular drinkers, 11,674 European ancestry non-regular drinkers, 5,894 African American non-regular drinkers, 1,203 Asian ancestry non-regular drinkers, 1,701 Hispanic non-regular drinkers	GCST008074	Multi-Ancestry Genome-Wide Association Study of Lipid Levels Incorporating Gene-Alcohol Interactions.
rs4684847	Body fat percentage	3	12344838	3E-37	0.029	PPARG	33980691	Martin S	Diabetes	442,278 European ancestry individuals	442,278 European ancestry individuals	GCST90020232	Genetic evidence for different adiposity phenotypes and their opposing influence on ectopic fat and risk of cardiometabolic disease.
rs4805881	Type 2 diabetes	19	33405526	8E-22	0.0379	PEPD	32541925	Vujkovic M	Nat Genet	148,726 European ancestry cases, 24,646 African American cases, 8,616 Hispanic cases, 46,511 Asian ancestry cases, 965,732 European ancestry controls, 31,446 African American controls, 11,829 Hispanic controls, 169,776 Asian ancestry controls	148,726 European ancestry cases, 24,646 African American cases, 8,616 Hispanic cases, 46,511 Asian ancestry cases, 965,732 European ancestry controls, 31,446 African American controls, 11,829 Hispanic controls, 169,776 Asian ancestry controls	GCST010557	Discovery of 318 new risk loci for type 2 diabetes and related vascular outcomes among 1.4 million participants in a multi-ancestry meta-analysis.
rs4897182	Type 2 diabetes	6	126434496	2e-07	0.0513	CENPW - MIR588	28869590	Zhao W	Nat Genet	6,353 South Asian ancestry cases, 7,179 South Asian ancestry controls, 3,871 European ancestry cases, 16,427 European ancestry controls, 34,840 cases, 114,981 controls	6,353 South Asian ancestry cases, 7,179 South Asian ancestry controls, 3,871 European ancestry cases, 16,427 European ancestry controls, 34,840 cases, 114,981 controls	GCST004894	Identification of new susceptibility loci for type 2 diabetes and shared etiological pathways with coronary heart disease.
rs55681913	Whole body fat free mass (UKB data field 23101)	5	42687527	4E-27	0.0233206	GHR	38538606	Harris BHL	Sci Rep	337,739 European ancestry individuals	337,739 European ancestry individuals	GCST90428120	New role of fat-free mass in cancer risk linked with genetic predisposition.
rs5755943	Waist circumference adjusted for body mass index	22	35770446	4e-08		RBFOX2	31669095	Zhu Z	J Allergy Clin Immunol	457,690 European ancestry individuals	457,690 European ancestry individuals	GCST009867	Shared Genetic and Experimental Links between Obesity-Related Traits and Asthma Subtypes in UK Biobank.
rs59950280	Body fat percentage (adjusted for testosterone and SHBG)	4	3450618	2E-36	0.28	HGFAC - DOK7	37867527	Roshandel D	Front Endocrinol (Lausanne)	154,337 British ancestry females	154,337 British ancestry females	GCST90432180	Beyond apples and pears: sex-specific genetics of body fat percentage.
rs60600003	Celiac disease	7	37342861	4E-13	1.23549	ELMO1	30572963	Marquez A	Genome Med	11,489 European ancestry cases, 22,308 European ancestry controls	11,489 European ancestry cases, 22,308 European ancestry controls	GCST009874	Meta-analysis of Immunochip data of four autoimmune diseases reveals novel single-disease and cross-phenotype associations.
rs61237993	Colorectal cancer	9	34130437	4E-11	0.0711	DCAF12 - UBAP1	38872215	Tian J	Genome Med	15,714 European ancestry cases, 621,182 European ancestry controls, 7,062 East Asian ancestry cases, 195,745 East Asian ancestry controls	15,714 European ancestry cases, 621,182 European ancestry controls, 7,062 East Asian ancestry cases, 195,745 East Asian ancestry controls	GCST90435268	Developing an optimal stratification model for colorectal cancer screening and reducing racial disparities in multi-center population-based studies.
rs62280667	Waist-to-hip ratio adjusted for BMI	3	101365760	1e-08	0.0169997	SENP7	34021172	Christakoudi S	Sci Rep	219,872 British ancestry women	219,872 British ancestry women	GCST90020025	GWAS of allometric body-shape indices in UK Biobank identifies loci suggesting associations with morphogenesis, organogenesis, adrenal cell renewal and cancer.
rs646327	Inflammatory bowel disease	19	48706594	3e-06	0.049	FUT2 - MAMSTR	37156999	Liu Z	Nat Genet	14,393 East Asian ancestry cases, 15,456 East Asian ancestry controls, 30,713 European ancestry cases, 338,106 European ancestry controls	14,393 East Asian ancestry cases, 15,456 East Asian ancestry controls, 30,713 European ancestry cases, 338,106 European ancestry controls	GCST90292538	Genetic architecture of the inflammatory bowel diseases across East Asian and European ancestries.
rs687339	Sex hormone-binding globulin levels adjusted for BMI	3	136213517	5E-104	0.0307699	RPL31P23 - PCCB	32042192	Ruth KS	Nat Med	188,908 European ancestry women	188,908 European ancestry women	GCST90012106	Using human genetics to understand the disease impacts of testosterone in men and women.
rs7137828	Diastolic blood pressure	12	111494996	1E-63	0.403	ATXN2	27841878	Hoffmann TJ	Nat Genet	295,529 European ancestry individuals, 8,231 Latino individuals, 3,058 African American individuals, 2,029 African British individuals, 7,701 East Asian ancestry individuals, 2,735 South Asian ancestry individuals, 1,979 mixed and unknown ancestry individuals	295,529 European ancestry individuals, 8,231 Latino individuals, 3,058 African American individuals, 2,029 African British individuals, 7,701 East Asian ancestry individuals, 2,735 South Asian ancestry individuals, 1,979 mixed and unknown ancestry individuals	GCST007094	Genome-wide association analyses using electronic health records identify new loci influencing blood pressure variation.
rs7146217	Waist-to-hip ratio adjusted for BMI	14	68784198	3e-08	0.0157153	RNU6-921P - ZFP36L1	34021172	Christakoudi S	Sci Rep	219,872 British ancestry women	219,872 British ancestry women	GCST90020025	GWAS of allometric body-shape indices in UK Biobank identifies loci suggesting associations with morphogenesis, organogenesis, adrenal cell renewal and cancer.
rs715	Body mass index	2	210678331	1E-16	0.0157	CPS1	30239722	Pulit SL	Hum Mol Genet	806,834 European ancestry individuals	806,834 European ancestry individuals	GCST009004	Meta-analysis of genome-wide association studies for body fat distribution in 694,649 individuals of European ancestry.
rs720130	Sex hormone-binding globulin levels adjusted for BMI	16	11038776	5E-12	0.00547433	CLEC16A	32042192	Ruth KS	Nat Med	368,929 European ancestry individuals	368,929 European ancestry individuals	GCST90012110	Using human genetics to understand the disease impacts of testosterone in men and women.
rs72799341	Diastolic blood pressure	16	30925422	6e-09	0.185	FBXL19	28135244	Warren HR	Nat Genet	140,886 European ancestry individuals	140,886 European ancestry individuals	GCST004280	Genome-wide association analysis identifies novel blood pressure loci and offers biological insights into cardiovascular risk.
rs7312464	Body mass index	12	65980467	9e-09	0.0181	HMGA2 - MIR6074	36581621	Huang J	Nat Commun	1,122,049 European ancestry individuals	1,122,049 European ancestry individuals	GCST90255621	Genomics and phenomics of body mass index reveals a complex disease network.
rs750598	Sex hormone-binding globulin levels adjusted for BMI	13	110376631	1e-08	0.00516877	COL4A2	32042192	Ruth KS	Nat Med	368,929 European ancestry individuals	368,929 European ancestry individuals	GCST90012110	Using human genetics to understand the disease impacts of testosterone in men and women.
rs75120545	Alcohol consumption (drinks per week)	2	44044357	6e-09	0.043	LRPPRC - PPM1B-DT	30679032	Brazel DM	Biol Psychiatry	up to 357,854 European ancestry individuals	up to 357,854 European ancestry individuals	GCST008811	Exome Chip Meta-analysis Fine Maps Causal Variants and Elucidates the Genetic Architecture of Rare Coding Variants in Smoking and Alcohol Use.
rs76335321	Weight (maximum, inv-normal transformed)	11	67330307	4E-11	0.0504	RAD9A	39024449	Verma A	Science	119,284 African American or Afro-Caribbean individuals, 57,954 Hispanic or Latin American individuals, 6,419 East Asian ancestry individuals, 425,541 European ancestry individuals	119,284 African American or Afro-Caribbean individuals, 57,954 Hispanic or Latin American individuals, 6,419 East Asian ancestry individuals, 425,541 European ancestry individuals	GCST90480726	Diversity and scale: Genetic architecture of 2068 traits in the VA Million Veteran Program.
rs7655064	Waist-to-hip ratio adjusted for BMI	4	119185193	1e-09		MYOZ2	31669095	Zhu Z	J Allergy Clin Immunol	457,690 European ancestry individuals	457,690 European ancestry individuals	GCST009858	Shared Genetic and Experimental Links between Obesity-Related Traits and Asthma Subtypes in UK Biobank.
rs7659414	Depression	4	176429805	4e-09	0.0170953	SPCS3 - HAFML	37464041	Als TD	Nat Med	371,184 European ancestry cases, 978,703 European ancestry controls	371,184 European ancestry cases, 978,703 European ancestry controls	GCST90319327	Depression pathophysiology, risk prediction of recurrence and comorbid psychiatric disorders using genome-wide analyses.
rs76895963	Type 2 diabetes	12	4275678	1e-07	2.84	CCND2-AS1, CCND2	31118516	Flannick J	Nature	2,277 African American cases, 3,098 East Asian ancestry cases, 3,704 European ancestry cases, 6,215 Hispanic/Latino cases, 2,939 South Asian ancestry cases, 2,283 African American controls, 2,921 East Asian ancestry controls, 3,514 European ancestry controls, 5,939 Hispanic/Latino controls, 3,022 South Asian ancestry controls	2,277 African American cases, 3,098 East Asian ancestry cases, 3,704 European ancestry cases, 6,215 Hispanic/Latino cases, 2,939 South Asian ancestry cases, 2,283 African American controls, 2,921 East Asian ancestry controls, 3,514 European ancestry controls, 5,939 Hispanic/Latino controls, 3,022 South Asian ancestry controls	GCST008833	Exome sequencing of 20,791 cases of type 2 diabetes and 24,440 controls.
rs80170948	Blood pressure (pleiotropy model 2 SBP adjusted for estimated causal effects x DBP)	5	64724489	3e-08	0.293526	SREK1IP1	34989438	Zhu X	Genet Epidemiol	757,601 European ancestry individuals, 318,891 European ancestry, African American or Afro-Caribbean, Native American ancestry, Asian ancestry individuals	757,601 European ancestry individuals, 318,891 European ancestry, African American or Afro-Caribbean, Native American ancestry, Asian ancestry individuals	GCST90239829	Genome-wide pleiotropy analysis identifies novel blood pressure variants and improves its polygenic risk scores.
rs8034564	Hip circumference adjusted for BMI	15	98647372	7E-13	0.0224652	IRAIN	34021172	Christakoudi S	Sci Rep	186,825 British ancestry men	186,825 British ancestry men	GCST012227	GWAS of allometric body-shape indices in UK Biobank identifies loci suggesting associations with morphogenesis, organogenesis, adrenal cell renewal and cancer.
rs8059803	Blood pressure (pleiotropy model 1 DBP adjusted for estimated causal effects x SBP)	16	81569396	4e-09	0.0772059	CMIP	34989438	Zhu X	Genet Epidemiol	757,601 European ancestry individuals, 318,891 European ancestry, African American or Afro-Caribbean, Native American ancestry, Asian ancestry individuals	757,601 European ancestry individuals, 318,891 European ancestry, African American or Afro-Caribbean, Native American ancestry, Asian ancestry individuals	GCST90239828	Genome-wide pleiotropy analysis identifies novel blood pressure variants and improves its polygenic risk scores.
rs8126001	Waist-to-hip ratio adjusted for BMI	20	64080106	1E-17		OPRL1	31669095	Zhu Z	J Allergy Clin Immunol	457,690 European ancestry individuals	457,690 European ancestry individuals	GCST009858	Shared Genetic and Experimental Links between Obesity-Related Traits and Asthma Subtypes in UK Biobank.
rs926144	Body fat percentage (adjusted for testosterone and SHBG)	14	94347065	8E-10	0.14	SERPINA6 - SERPINA2	37867527	Roshandel D	Front Endocrinol (Lausanne)	157,937 British ancestry males	157,937 British ancestry males	GCST90432179	Beyond apples and pears: sex-specific genetics of body fat percentage.
rs9398171	Whole body fat free mass (UKB data field 23101)	6	108662324	2E-36	0.0183219	FOXO3	38538606	Harris BHL	Sci Rep	337,739 European ancestry individuals	337,739 European ancestry individuals	GCST90428120	New role of fat-free mass in cancer risk linked with genetic predisposition.
rs9817452	Waist circumference adjusted for body mass index	3	157077625	2E-44	0.0409711	LINC00880	34021172	Christakoudi S	Sci Rep	219,872 British ancestry women	219,872 British ancestry women	GCST90020029	GWAS of allometric body-shape indices in UK Biobank identifies loci suggesting associations with morphogenesis, organogenesis, adrenal cell renewal and cancer.
rs9869437	Systolic blood pressure (MTAG)	3	196501489	1e-09	0.0108861	RNF168	39537608	Koskeridis F	Nat Commun	at least 757,601 European ancestry individuals (MTAG boosted by 455,258 Alzheimer's disease samples)	at least 757,601 European ancestry individuals (MTAG boosted by 455,258 Alzheimer's disease samples)	GCST90449056	Multi-trait association analysis reveals shared genetic loci between Alzheimer's disease and cardiovascular traits.
rs998683	Waist-to-hip ratio adjusted for BMI	8	11495491	1e-08	0.0201836	BLK	34021172	Christakoudi S	Sci Rep	186,825 British ancestry men	186,825 British ancestry men	GCST012230	GWAS of allometric body-shape indices in UK Biobank identifies loci suggesting associations with morphogenesis, organogenesis, adrenal cell renewal and cancer.
Presso outlier
rs1408,rs62560860
rs10971930
rs112001035

## Sheet: Supplementary Table 4
Supplementary Table 4.Two sample MR and reverse MR analysis results.
exposure	outcome	method	nsnp	b	se	pval	lo_ci	up_ci	or	or_lci95	or_uci95
telomere length	Colorectal cancer_FinnGen_R12(Discovery)	Inverse variance weighted	122	0.248434212716574	0.0660214442230647	0.000167932798166846	0.119032182039367	0.377836243393781	1.28201647921351	1.12640616775269	1.45912398211926
telomere length	Colorectal cancer_FinnGen_R12(Discovery)	MR Egger	122	0.343441678449636	0.124523565987007	0.0067251938847158	0.099375489115103	0.587507867784169	1.40979129887095	1.10448094227876	1.79949823513624
telomere length	Colorectal cancer_FinnGen_R12(Discovery)	Weighted median	122	0.222899700756954	0.0971806782100827	0.0218098784892314	0.0324255714651923	0.413373830048717	1.24969522396484	1.03295700880613	1.51191011773623
telomere length	Colorectal cancer_FinnGen_R12(Discovery)	Weighted mode	122	0.223500722182707	0.146480685307668	0.129668496290378	-0.0636014	0.510602865385737	1.25044654332701	0.938378943124452	1.66629544404759
telomere length	Colorectal cancer(Replication)	Inverse variance weighted	109	0.22548494398545	0.0821765102889349	0.00607121902213096	0.0644189838191378	0.386550904151763	1.25293016983952	1.06653916781426	1.47189532074219
telomere length	Colorectal cancer(Replication)	MR Egger	109	0.378328758849347	0.155409044378503	0.0165708534181837	0.0737270318674819	0.682930485831212	1.45984280023203	1.07651291166709	1.97967063682404
telomere length	Colorectal cancer(Replication)	Weighted median	109	0.401207750785642	0.130895114806816	0.00217590923252698	0.144653325764283	0.657762175807001	1.49362753856401	1.15563887059368	1.93046745027771
telomere length	Colorectal cancer(Replication)	Weighted mode	109	0.63408077652774	0.238184181754504	0.00895064590869747	0.167239780288912	1.10092177276657	1.88528834340965	1.18203766066247	3.0069364590332
reverse MR analysis results
exposure	outcome	method	nsnp	b	se	pval	lo_ci	up_ci	or	or_lci95	or_uci95
Colorectal cancer_FinnGen_R12(Discovery)	telomere length	Inverse variance weighted	14	1.22171343616917e-05	0.00752258388588624	0.99870418745112	-0.014732	0.0147564815506987	1.00001221720899	0.985375938392855	1.01486589595264
Colorectal cancer_FinnGen_R12(Discovery)	telomere length	MR Egger	14	-0.0183265	0.026803395130975	0.507129233451109	-0.0708611	0.0342081590459208	0.981840413631698	0.931591234714142	1.03479998728871
Colorectal cancer_FinnGen_R12(Discovery)	telomere length	Weighted median	14	-0.00355288	0.00855016621996108	0.677751311932266	-0.0203112	0.0132054443061175	0.996453422530401	0.979893675808751	1.01329302125871
Colorectal cancer_FinnGen_R12(Discovery)	telomere length	Weighted mode	14	-0.0087104	0.0137424380383461	0.537183356026443	-0.0356456	0.0182247739432018	0.991327421056996	0.964982238832827	1.01839185861924
Colorectal cancer(Replication)	telomere length	Inverse variance weighted	10	0.00683550521339456	0.00639000549107794	0.284746168691611	-0.00568891	0.0193599159759073	1.00685892060075	0.994327245632026	1.01954853439516
Colorectal cancer(Replication)	telomere length	MR Egger	10	-0.0156588	0.0277449417536967	0.587963681987944	-0.0700389	0.0387213211068736	0.984463196309846	0.932357596580455	1.03948076193421
Colorectal cancer(Replication)	telomere length	Weighted median	10	0.00545271104984048	0.00754260349972187	0.469728047416016	-0.00933079	0.0202362139092953	1.00546760413566	0.990712604948026	1.02044235423789
Colorectal cancer(Replication)	telomere length	Weighted mode	10	0.00570385006133316	0.0102510924555864	0.591491616447628	-0.0143883	0.0257959912742824	1.00572014798633	0.985714725639146	1.02613158732087

## Sheet: Supplementary Table 5
Supplementary Table 5.MR-Egger intercept regression and MR Presso.
exposure	outcome	egger_intercept	se	pval(egger)	Global Test	Presso-pval
telomere length	Colorectal cancer_FinnGen_R12(Discovery)	-0.0029447	0.00327140632251546	0.369852481017412	3.76293211455958	0.000260372939034377
telomere length	Colorectal cancer(Replication)	-0.0046891	0.00404919196544123	0.249429137851838	2.7439099469257	0.00711078433796564
Colorectal cancer_FinnGen_R12(Discovery)	telomere length	0.00215198408468861	0.00301380842944323	0.488858205815127	0.00162406090075157	0.998728844945144
Colorectal cancer(Replication)	telomere length	0.00344285577384625	0.00412828172987211	0.428495947346565	1.06971820649273	0.312594929392158

## Sheet: Supplementary Table 6
Supplementary Table 6.heterogeneity test.
exposure	outcome	Q	Q_df	Q_pval
telomere length	Colorectal cancer_FinnGen_R12(Discovery)	144.446132134827	121	0.071904078628928
telomere length	Colorectal cancer(Replication)	111.256115366479	108	0.395646983105368
Colorectal cancer_FinnGen_R12(Discovery)	telomere length	23.8389306530579	13	0.0326443715218352
Colorectal cancer(Replication)	telomere length	12.1369210018843	9	0.205699977208424

## Sheet: Supplementary Table 7
Supplementary Table 7. The results of the steiger test.
exposure	outcome	steiger_test_pval	steiger_test_direction
telomere length	Colorectal cancer_FinnGen_R12(Discovery)	0	TRUE
telomere length	Colorectal cancer(Replication)	3.68469030408323e-61	TRUE
Colorectal cancer_FinnGen_R12(Discovery)	telomere length	7.81451751817929e-65	TRUE
Colorectal cancer(Replication)	telomere length	1.28045788765012e-89	TRUE

## Sheet: Supplementary Table 8
Supplementary Table 8. Multivariate Mendelian randomization results.
IVW
Exposure	Outcome	nSNPs	beta	se	p-value	or	or_lci95	or_uci95
Crohn's disease	CRC	118	-0.0233147	0.0231698578690963	0.314294518818804	0.976954979492842	0.933581704142827	1.02234333397973
Ulcerative colitis	CRC	118	-0.0320502	0.0265851194134807	0.227983873620083	0.968457978687668	0.919287779298178	1.02025815811436
Telomere length	CRC	118	0.213585346485494	0.0954057826298908	0.0251751552891944	1.23810916202464	1.02695020985164	1.49268609362359
Polyp of colon	CRC	118	2.25757652531764	0.669258870922946	0.000742868585634333	9.55989291191117	2.57500954775469	35.4917334449884
Rectal polyp	CRC	118	2.74152497955334	0.626472193613375	1.20803903780945e-05	15.5106204490891	4.5433382661011	52.952109797925
Body mass index	CRC	118	0.0415192242641769	0.0302518567464173	0.16992274121794	1.04239320090113	0.982383688527906	1.10606843127977
Processed meat intake	CRC	118	0.1228779960108	0.399256262435956	0.758259454762199	1.13074645695306	0.517032316357581	2.47293546159622
LASSO
Exposure	Outcome	SNP	beta	se	pval	or	or_lci95	or_uci95
Crohn's disease	CRC	118	-0.0323605	0.0198308804052353	0.102717141335032	0.96815754425152	0.931249297176627	1.0065285776139
Ulcerative colitis	CRC	118	-0.0183936	0.0225377558573536	0.414428816773872	0.981774510898745	0.939350303596511	1.02611473755854
Telomere length	CRC	118	0.248516037564835	0.0813293564182885	0.00224554917904144	1.28212138430926	1.09320464941943	1.50368482696819
Polyp of colon	CRC	118	1.2146060135615	0.613071503717145	0.047570906253846	3.36896647570965	1.01309291769653	11.2032518599201
Rectal polyp	CRC	118	1.17567334952206	0.644523905147401	0.0681375901235424	3.24032408009269	0.916154471293814	11.4606220599465
Body mass index	CRC	118	0.0160049121694492	0.0283032559766861	0.571747636846706	1.01613367681464	0.961300282353359	1.07409481523204
Processed meat intake	CRC	118	0.168618854291878	0.331847004024267	0.611367595476059	1.18366890261397	0.617677179067053	2.26829178492811

## Sheet:  Supplementary Table 9
Supplementary Table 8. Two-step MR Looked for possible mediators from Lipid.
Step 1	exposure	outcome（mediator）	method	nsnp	b	se	pval	lo_ci	up_ci	or	or_lci95	or_uci95	p_fdr
	telomere length	Albumin	IVW(multiplicative random effects)	117	0.0382608383796223	0.0178647517908867	0.0322180838529659	0.00324592486948432	0.0732757518897604	1.03900220918912	1.0032511985881	1.07602721254568	0.0782439179286316
	telomere length	Alkaline phosphatase	IVW(multiplicative random effects)	112	0.0195572832921144	0.0170499317329533	0.251357100485457	-0.0138606	0.0529751494887029	1.01974977981212	0.986235032702285	1.05440344232913	0.369941360460248
	telomere length	Alanine aminotransferase	IVW(multiplicative random effects)	116	0.0310048383023735	0.013598896514888	0.0226105049602513	0.00435100113319303	0.057658675471554	1.03149049453736	1.00436048048186	1.05935335071176	0.0698870153316858
	telomere length	Apolipoprotein A	IVW(multiplicative random effects)	115	-0.0335054	0.0160750544368983	0.0371317642776813	-0.0650125	-0.00199833	0.967049655723901	0.937055711444122	0.998003667460151	0.0841653323627443
	telomere length	Apolipoprotein B	IVW(multiplicative random effects)	115	0.00540606815684555	0.0160457587709905	0.736180444575209	-0.0260436	0.036855755347987	1.0054207073115	0.974292590979941	1.03754334996434	0.75848894289567
	telomere length	Aspartate aminotransferase	IVW(multiplicative random effects)	115	-0.0581	0.0178414858115466	0.00112812176198625	-0.0930693	-0.0231307	0.94355556433945	0.911130323630799	0.977134752192374	0.00547944855821891
	telomere length	AST/ALT	IVW(multiplicative random effects)	113	-0.0926452	0.0148877585667489	4.88007030006198e-10	-0.121825	-0.0634652	0.911516820793664	0.885303072448387	0.93850675598805	8.29611951010537e-09
	telomere length	Direct bilirubin	IVW(multiplicative random effects)	120	0.0192534801462119	0.0134010644971061	0.150799632321025	-0.00701261	0.0455195665605397	1.01944002367581	0.993011924679766	1.04657148221788	0.275649652313772
	telomere length	Calcium	IVW(multiplicative random effects)	120	0.0424480289353267	0.0142574729824357	0.00290848901814074	0.0145033818897526	0.0703926759809007	1.04336183033944	1.0146090662416	1.07292941215453	0.0123610783270981
	telomere length	Cholesterol	IVW(multiplicative random effects)	114	-0.00612736	0.0172817159307505	0.722921359751188	-0.0399995	0.027744806753783	0.993891377495411	0.960789900624637	1.02813327827188	0.75848894289567
	telomere length	Creatinine	IVW(multiplicative random effects)	109	-0.0240836	0.0172285431019804	0.162146854302219	-0.0578515	0.00968437951391411	0.976204129884456	0.943790080944411	1.0097314248629	0.275649652313772
	telomere length	C-reactive protein	IVW(multiplicative random effects)	118	-0.0185858	0.017897988515985	0.299071067854743	-0.0536658	0.0164942938561923	0.981585886607873	0.947748771204276	1.01663107572639	0.391092934886971
	telomere length	Cystatin C	IVW(multiplicative random effects)	112	-0.0350346	0.016059121966164	0.0291389862457324	-0.0665105	-0.00355872	0.965572008805958	0.935653112904164	0.996447605775313	0.0762096563349924
	telomere length	eGFR	IVW(multiplicative random effects)	112	0.0193644955492527	0.0162870892149467	0.234460289459799	-0.0125582	0.0512871904105482	1.01955320350315	0.987520325817813	1.05262515372803	0.369941360460248
	telomere length	Gamma glutamyltransferase	IVW(multiplicative random effects)	115	0.012848725980451	0.0130275992273924	0.324000799410596	-0.0126854	0.0383828204661401	1.01293162553083	0.987394751639468	1.03912895657679	0.408001006665195
	telomere length	Glucose	IVW(multiplicative random effects)	120	0.00702146758910359	0.0144650290048301	0.627385645176557	-0.02133	0.0353729244385706	1.00704617588831	0.978895886136746	1.03600598872023	0.711037064533431
	telomere length	HbA1c	IVW(multiplicative random effects)	105	-0.0211481	0.0150016585541678	0.15862349584373	-0.0505513	0.00825516950050422	0.97907397132148	0.950705125793981	1.00828933736804	0.275649652313772
	telomere length	HDL cholesterol	IVW(multiplicative random effects)	110	-0.0187726	0.0160277148310638	0.24149435989653	-0.0501869	0.0126417028064482	0.981402489877667	0.951051618928109	1.01272194691558	0.369941360460248
	telomere length	IGF-1	IVW(multiplicative random effects)	99	0.104079386331729	0.0139253783480412	7.77460676002377e-14	0.0767856447695687	0.13137312789389	1.10968854552193	1.07981058853564	1.14039321445488	2.02600661684665e-09
	telomere length	LDL cholesterol	IVW(multiplicative random effects)	115	0.00247653370265222	0.0162071420218645	0.878551988146645	-0.0292895	0.0342425320655066	1.00247960284533	0.971135314423267	1.03483555710026	0.878551988146645
	telomere length	Lipoprotein A	IVW	121	0.00573953224242359	0.0112933580510407	0.611297711985106	-0.0163954	0.0278745140224633	1.00575603491504	0.983738224300552	1.02826664328027	0.711037064533431
	telomere length	Non-albumin protein	IVW(multiplicative random effects)	95	-0.147102	0.0205830566647332	8.88439355926344e-13	-0.187445	-0.10676	0.863205615511103	0.829074591123687	0.898741732803557	3.53655434224573e-06
	telomere length	Phosphate	IVW(multiplicative random effects)	119	0.0245210359085268	0.016258599672525	0.131506244768861	-0.00734582	0.0563878912666757	1.02482414898751	0.992681095138513	1.05800799621496	0.275649652313772
	telomere length	SHBG	IVW(multiplicative random effects)	117	-0.0683278	0.0190224502741339	0.000328204933939917	-0.105612	-0.0310438	0.933954264291152	0.899773861654994	0.969433104206008	0.00185982795899286
	telomere length	Total bilirubin	IVW(multiplicative random effects)	116	0.0393428990288123	0.0152701454684103	0.00998181314057737	0.00941341391072818	0.0692723841468964	1.04012708107415	1.00945785944338	1.07172809113634	0.0377090718644034
	telomere length	Testosterone	IVW(multiplicative random effects)	121	-0.0649207	0.0141225098271797	4.28686000747892e-06	-0.0926008	-0.0372406	0.937141768197943	0.911557296428625	0.96344431353025	3.64383100635708e-05
	telomere length	Total protein	IVW(multiplicative random effects)	98	-0.095816	0.0195520200957985	9.555906691439e-07	-0.134138	-0.0574941	0.908631152026734	0.87446937959927	0.944127478553647	0.00132422590387447
	telomere length	Triglycerides	IVW(multiplicative random effects)	118	0.0352801566024322	0.0153423009927162	0.0214745838651118	0.0052092466567084	0.065351066548156	1.03590988514416	1.00522283837269	1.06753373398937	0.0698870153316858
	telomere length	Urate	IVW(multiplicative random effects)	117	-0.00870089	0.0146784706784414	0.553338137908312	-0.0374707	0.0200689123627243	0.991336853032027	0.963222646765352	1.02027164693403	0.671910596031522
	telomere length	Creatinine in urine	IVW(multiplicative random effects)	122	0.0184241116606392	0.0126990614184307	0.146828686762985	-0.00646605	0.0433142720407633	1.0185948827623	0.993554811188926	1.04426602690192	0.275649652313772
	telomere length	Potassium in urine	IVW(multiplicative random effects)	122	0.0288442311088358	0.0130826431974677	0.0274701745385202	0.00320225044179899	0.0544862117758725	1.02926425463582	1.00320738312299	1.0559979159774	0.0762096563349924
	telomere length	Microalbumin in urine	IVW	121	-0.021073	0.018753052071948	0.26113507797194	-0.057829	0.0156829459589131	0.979147448844827	0.94381130823267	1.01580656876701	0.369941360460248
	telomere length	Sodium in urine	IVW(multiplicative random effects)	122	0.0125891102753783	0.0117789300539232	0.285167841027667	-0.0104976	0.0356758131810678	1.01266868670567	0.989557314795317	1.03631983079859	0.387828263797627
	telomere length	Vitamin D	IVW(multiplicative random effects)	121	-0.00526784	0.0125430248738849	0.674498768717178	-0.0298522	0.0193164869220757	0.994746008916184	0.970589004549782	1.01950425732844	0.739772843109163
Step 2	exposure（mediator）	outcome	method	nsnp	b	se	pval	lo_ci	up_ci	or	or_lci95	or_uci95	p_fdr
	ALB	CRC	IVW(multiplicative random effects)	186	-0.0615426	0.0587095344264315	0.294520979648031	-0.176613	0.0535281044780556	0.94031290354462	0.838103841359461	1.05498664119986	0.756576453913518
	ALT	CRC	IVW(multiplicative random effects)	175	0.024357507199546	0.0559100048360592	0.663086617786988	-0.0852261	0.133941116678222	1.02465657451948	0.918304630156979	1.1433254948595	0.790930333307064
	APOA	CRC	IVW(multiplicative random effects)	211	-0.0145572	0.0390576848155405	0.709363652021603	-0.0911103	0.0619958388986808	0.985548220758053	0.912917023765349	1.06395791748213	0.790930333307064
	AST	CRC	IVW(multiplicative random effects)	208	-0.0316268	0.053328458831892	0.553143802017341	-0.136151	0.0728970269064949	0.968868142304201	0.872711251879466	1.07561977131658	0.774401322824278
	AST/ALT	CRC	IVW(multiplicative random effects)	190	-0.0535556	0.0607857592480808	0.378288226956759	-0.172696	0.0655845106730483	0.947853260269683	0.841393640930057	1.0677829725582	0.756576453913518
	CA	CRC	IVW(multiplicative random effects)	183	0.0162596885355526	0.0479309454591039	0.734435309499417	-0.077685	0.110204341635396	1.01639259664222	0.925255869019614	1.11650619585231	0.790930333307064
	CYS	CRC	IVW(multiplicative random effects)	262	-0.0051768	0.0439614462252439	0.906259668561203	-0.0913412	0.0809876370135403	0.994836578936222	0.912706213016375	1.08435749058692	0.906259668561203
	IGF1	CRC	IVW(multiplicative random effects)	269	0.100288350567225	0.0431651846978465	0.0201597128082719	0.0156845885594454	0.184892112575004	1.10548964068647	1.01580823733279	1.20308863499078	0.0201597128082719
	NAP	CRC	IVW(multiplicative random effects)	244	-0.157804	0.0469477594004999	0.00077587233850015	-0.249821	-0.0657861	0.854017398547329	0.778939950989672	0.936331120383397	0.00116380850775022
	SHBG	CRC	IVW(multiplicative random effects)	232	0.0547030241116172	0.041478544083674	0.187226953506266	-0.0265949	0.136000970515618	1.05622689417386	0.973755608333945	1.14568300549757	0.756576453913518
	TBIL	CRC	IVW(multiplicative random effects)	115	0.0338123777631143	0.0373165446399501	0.364884958212317	-0.039328	0.106952805257417	1.03439051385859	0.961435258829286	1.1128817310731	0.756576453913518
	TES	CRC	IVW(multiplicative random effects)	83	0.0896343310396825	0.0738078989505495	0.224584577151021	-0.0550292	0.23429781298276	1.09377425127666	0.946457557458517	1.26402087798665	0.756576453913518
	TP	CRC	IVW(multiplicative random effects)	186	-0.267808	0.0620855530655724	1.60664470275024e-05	-0.389496	-0.146121	0.765054485379724	0.677398258824603	0.864053543059352	4.81993410825072e-05
	TRIG	CRC	IVW(multiplicative random effects)	212	-0.0260105	0.0405000763262726	0.520721129022311	-0.105391	0.0533696153979943	0.974324825820647	0.899972849080697	1.05481945058691	0.774401322824278
	URK	CRC	IVW(multiplicative random effects)	10	-0.292785	0.441008970570681	0.506756180427075	-1.15716	0.571593011157754	0.746182872693556	0.314377070055788	1.77108616542041	0.774401322824278
Mediation analysis(IGF1)
Effect Type	Coefficient (β)	SE	95% CI	OR	95% CI for OR
Total Effect (TE)	0.2484	0.066	[0.1190, 0.3778]	1.282	[1.1264, 1.4591]
Direct Effect (DE)	0.238	0.0662	[0.1083, 0.3677]	1.2687	[1.1143, 1.4445]
Indirect Effect (IE)	0.0104*	0.0047	[0.0011, 0.0197]	1.0105	[1.0011, 1.0199]
*Proportion of total effect mediated (IE/TE): 0.0420 (4.2%), 95% CI [0.0046, 0.0794]
*Sobel test p-value: 0.0265
Mediation analysis(TP)
Effect Type	Coefficient (β)	SE	95% CI	OR	95% CI for OR
Total Effect (TE)	0.2484	0.066	[0.1190, 0.3778]	1.282	[1.1264, 1.4591]
Direct Effect (DE)	0.2228	0.0665	[0.0924, 0.3531]	1.2495	[1.0968, 1.4235]
Indirect Effect (IE)	0.0257*	0.008	[0.0099, 0.0414]	1.026	[1.1000, 1.0422]
*Proportion of total effect mediated (IE/TE): 0.1033 (10.33%), 95% CI [0.0400, 0.1665]
*Sobel test p-value: 0.0012
Mediation analysis(NAP)
Effect Type	Coefficient (β)	SE	95% CI	OR	95% CI for OR
Total Effect (TE)	0.2484	0.066	[0.1190, 0.3778]	1.282	[1.1264, 1.4591]
Direct Effect (DE)	0.2252	0.0665	[0.0949, 0.3555]	1.2526	[1.0996, 1.4269]
Indirect Effect (IE)	0.0232*	0.0077	[0.0081, 0.0383]	1.0235	[1.0082, 1.0390]
*Proportion of total effect mediated (IE/TE): 0.0934 (9.34%), 95% CI [0.0327, 0.1541]
*Sobel test p-value: 0.0024

## Sheet:  Supplementary Table 10
Supplementary Table 10. Results of Colonization Analysis.
		coloc_res$summary
TL to CRC	nsnps	271
	PP.H0.abf	6.306559409606e-302
	PP.H1.abf	0.163038567679448
	PP.H2.abf	4.2274629411462e-303
	PP.H3.abf	0.0101020712661989
	PP.H4.abf	0.82685936105431
TL to IGF1	nsnps	158
	PP.H0.abf	3.52696047718262e-302
	PP.H1.abf	0.0911797617550396
	PP.H2.abf	2.77563892124434e-303
	PP.H3.abf	0.00627309594171582
	PP.H4.abf	0.902547142303223
TL to TP	nsnps	158
	PP.H0.abf	4.86170326719393e-304
	PP.H1.abf	0.00125685827355952
	PP.H2.abf	1.10426863201282e-302
	PP.H3.abf	0.0275766302193842
	PP.H4.abf	0.971166511507105
TL to NAP	nsnps	158
	PP.H0.abf	6.71417506460945e-306
	PP.H1.abf	1.73576337680355e-05
	PP.H2.abf	1.95862791373083e-302
	PP.H3.abf	0.0496845836463884
	PP.H4.abf	0.950298058719884
IGF1 to CRC	nsnps	338
	PP.H0.abf	5.52001195763203e-301
	PP.H1.abf	0.968057373594442
	PP.H2.abf	1.35785724383315e-302
	PP.H3.abf	0.0238049215288755
	PP.H4.abf	0.008137704876713
TP to CRC	nsnps	267
	PP.H0.abf	4.19972552915656e-242
	PP.H1.abf	0.982298748349322
	PP.H2.abf	3.15877136043771e-244
	PP.H3.abf	0.0073779146136055
	PP.H4.abf	0.0103233370370381
NAP to CRC	nsnps	213
	PP.H0.abf	1.81843e-301
	PP.H1.abf	0.974596555895628
	PP.H2.abf	2.08299e-303
	PP.H3.abf	0.011149627454521
	PP.H4.abf	0.0142538166498342
